# Supplementary material for: A comparison of four clustering methods for brain expression microarray data
Source: BMC Bioinformatics. 2008 Nov 25;9:490. doi: 10.1186/1471-2105-9-490 (PMC2655095; doi:10.1186/1471-2105-9-490)
Supplement: Additional file 1 — Survey of microarray expression data clustering methods. Table showing the methods surveyed in the literature to decide which ones to investigate more closely. [file 1471-2105-9-490-S1.xls]

## Sheet: Sheet1
Name	Abbreviation	Reference	Link	Ease of use (1 = simple, 5 = complex)	Apparent computation time	Reason for inclusion / rejection	Secondary reference
Iterative Signature Algorithm	ISA	J Ihmels, G Friedlander, S Bergmann, O Sarig, Y Ziv, N Barkai (2002) Revealing modular organization in the yeast transcriptional network. Nature Genetics 31 370-377.	http://barkai-serv.weizmann.ac.il/GroupPage/	4	High	Included, because of the five methods examined in Prelic et al, ISA performed well on both the simulated and real datasets.	Prelić A, Bleuler S, Zimmerman P, Wille A, Bühlmann P, Gruissem W, Hennig L, Thiele L, Zitzer E: A systematic comparison and evaluation of biclustering methods for gene expression data. Bioinformatics 2006, 22(9):1122-1129.
Progressive Iterative Signature Algorithm	PISA	M. Kloster, C. Tang and N.S. Wingreen (2005) Finding regulatory modules through large-scale gene expression analysis. Bioinformatics 21(7) 1172–1179	None	N/A	High	Rejected because implementation was unavailable. However, memISA was based upon PISA, to allow a progressive variant of ISA to be investigated.
CLUSTER	CLUSTER	MB Eisen et al (1998) Cluster analysis and display of genome-wide expression patterns PNAS 95(25) 14863-8	http://rana.lbl.gov/EisenSoftware.htm	1	Low	k-means clustering in this package was included, as it was found to be effective in Riva et al. Self organising maps were rejected, as, unlike k-means, they restrict the clusters to a two-dimensional map.	Riva A, Carpentier A-S, Torrésani B, Hénaut A: Comments on selected fundamental aspects of microarray analysis. Computational Biology and Chemistry 2005(29):319-336.
Divisive Analysis Clustering	DIANA	Kaufman, L., Rousseeuw, P.J. (1990) Finding Groups in Data: An Introduction to Cluster Analysis. John Wiley and Sons, Inc., New York	http://stat.ethz.ch/R-manual/R-patched/library/cluster/html/diana.html	1	Low	Rejected, as hierarchical methods do not offer a simple and objective way to separate the tree into multiple clusters.
Model-based Clustering	MCLUST	C Fraley, AE Raftery (1999) MCLUST: Software for model-based cluster analysis, Journal of Classification 16 297-306	http://www.stat.washington.edu/mclust/	2	Medium	Rejected, as GIMM and CRC are infinite mixture model methods that automatically find the correct number of clusters (see Medvedovic and Sivaganesan).
Gaussian Infinite Mixture Model	GIMM	M Medvedovic, S Sivaganesan (2002) Bayesian infinite mixture model based clustering of gene expression profiles. Bioinformatics 18: 1194-1206	http://eh3.uc.edu/gimm/	2	Very high on large datasets	Investigated, but rejected because of extremely high computation time on large datasets.
Chinese restaurant clustering	CRC	ZS Qin (2006) Clustering microarray gene expression data using weighted Chinese restaurant process. Bioinformatics 22 (16) 1988-1997.	http://www.sph.umich.edu/csg/qin/CRC/	2	Medium	Included, because it allows an infinite mixture modelling approach to be applied to large datasets.
Singular Value Decomposition Microarray Analysis	SVDMAN	ME Wall, PA Dyck, TS Brettin (2001) SVDMAN -- Singular value decomposition analysis of microarray data. Bioinformatics 17 566-568	http://public.lanl.gov/mewall/svdman/	2	Medium	Rejected, as SVD is sensitive to the noise found in microarray datasets (see Bergmann et al).	Bergmann S, Ihmels J, Barkai N: Iterative signature algorithm for the analysis of large-scale gene expression data. Physical Review E, Statistical, nonlinear and soft matter physics 2003, 67(3 pt 1).
Gene Shaving	Gene Shaving	T Hastie et al (2000) ‘Gene shaving’ as a method for identifying distinct sets of genes with similar expression patterns Genome Biology 1(2) 1-21	http://www-stat.stanford.edu/~hastie/swData.htm	2	Low	Rejected, as it is based upon SVD and so may suffer from the same noise sensitivity (see Bergmann et al).	Bergmann S, Ihmels J, Barkai N: Iterative signature algorithm for the analysis of large-scale gene expression data. Physical Review E, Statistical, nonlinear and soft matter physics 2003, 67(3 pt 1).
Generalised Topological Overlap Matrix	GTOM	A Yip, S Horvath (2007) Gene network interconnectedness and the generalized topological overlap measure BMC Bioinformatics 8 22	http://www.genetics.ucla.edu/labs/horvath/GTOM	2	Medium	Rejected, as network based methods are too different to unsupervised clustering to be directly comparable.
Statistical Algorithmic Method For Bicluster Analysis	SAMBA	R Shamir et al (2005) EXPANDER – an integrative program suite for microarray data analysis BMC Bioinformatics 6 232	http://acgt.cs.tau.ac.il/expander/	2	Medium	Rejected because ISA outperformed it in terms of GO enrichment on real yeast datasets (see Prelic et al).	Prelić A, Bleuler S, Zimmerman P, Wille A, Bühlmann P, Gruissem W, Hennig L, Thiele L, Zitzer E: A systematic comparison and evaluation of biclustering methods for gene expression data. Bioinformatics 2006, 22(9):1122-1129.
cMonkey	cMonkey	DJ Reiss, NS Baliga, R Bonneau (2006) Integrated biclustering of heterogeneous genome-wide datasets for the inference of global regulatory networks. BMC Bioinformatics 7:280.	http://baliga.systemsbiology.net/cmonkey/download/	5	Very high	Investigated, but rejected because of extremely high computation time on large datasets.
