# Supplementary material for: A comparison of four clustering methods for brain expression microarray data
Source: BMC Bioinformatics. 2008 Nov 25;9:490. doi: 10.1186/1471-2105-9-490 (PMC2655095; doi:10.1186/1471-2105-9-490)
Supplement: Additional file 3 — Scripts to run ISA and memISA. ZIP archive containing the Perl and R scripts needed to run the version of ISA and memISA described here. Includes Instructions.txt, a step-by-step guide to using them. [file 1471-2105-9-490-S3.zip]

Archive with 17 entries (17 files):
- DeredundifyBv0.2.pl
- DeredundifyRecombine.pl
- Merger.pl
- Mover2.pl
- RemoveSmallAndFew.pl
- TabGCToNewline.pl
- Uniqueify.pl
- memISAc.pl
- FindClusterOverlapC.pl
- QuickRecombine3.pl
- OverlapRemover.pl
- NormaliseScoresv0.2.pl
- NamerDeol.pl
- MergerB.pl
- CombinerDEREDd.pl
- ISANormalisationRealMissingB.r
- Instructions.txt
