# Supplementary material for: A comparison of four clustering methods for brain expression microarray data
Source: BMC Bioinformatics. 2008 Nov 25;9:490. doi: 10.1186/1471-2105-9-490 (PMC2655095; doi:10.1186/1471-2105-9-490)
Supplement: Additional file 3 — Scripts to run ISA and memISA. ZIP archive containing the Perl and R scripts needed to run the version of ISA and memISA described here. Includes Instructions.txt, a step-by-step guide to using them. [file 1471-2105-9-490-S3.zip › DeredundifyRecombine.pl]

# OK, this script takes all the clusters with exactly the same conditions
# and genes, finds the average of their condition/gene scores, and reports
# them as a single cluster (with recurrence rate also reported).

# Takes as arguments the name of the output file followed by the numbers of all the input files
# Output file name must be same as input filename minus the number on the end
# Only needs to input numbers at end of input files as arguments

# Usage : DeredundifyRecombine.pl DEREDtC\(1.25\)tG\(4.2\).txt 00 01

# Opens output files

open(OUT, ">$ARGV[0]");

# Sets up variables

my @genes;
my @conditions;
my $flag=0;
my $sgorio=0;
my $clusterone="";
my $clust;
my $scor;
my $occur;
my $prevoccur;
my $prevoccurB;
my %clusters;
my %scores;
my %smallscores;

# Goes through input file line-by-line

for my $kirsty(1 .. $#ARGV) {

open(IN, "$ARGV[0]$ARGV[$kirsty]");
$flag=0;

foreach (<IN>) {

# If the line reads 'Cluster' (that is, it's the first line of a cluster),
# the script sorts out the cluster it's just read in (unless this is the first
# cluster)

        if ($_ =~ /Cluster \d*, found (\d*) times./) {
        
           $prevoccur=$occur;
           $occur=$1;
        
        # Doesn't do anything if this is the first cluster
        
           if ($flag==0) {
           
              $flag++;
           
           } else {

        # Adds number of occurences to $clusters{"$clusterone"}, the recurrence figure
        # for that cluster
           
             $prevoccurB=$clusters{"$clusterone"};
             $clusters{"$clusterone"}=$clusters{"$clusterone"}+$prevoccur;

        # If $clusters{"$clusterone"}>1 (that is, a cluster with these genes and
        # conditions has been found before, starts the averaging section
             
             if ($clusters{"$clusterone"}>$prevoccur) {

             # Goes through %smallscores by keys and values
             
                while (($key, $value) = each(%smallscores)) {

                # Works out $sgorio, the value of all the previous scores'
                # averages, and averages it (appropriately weighted, hence
                # the multiplication) with the latest score. Then puts it
                # into %scores

                      $sgorio=$scores{$clusterone}{$key};
                      $sgorio=$sgorio*$prevoccurB;
                      $sgorio=$sgorio+($value*$prevoccur);
                      $sgorio=$sgorio/($prevoccur+$prevoccurB);
                      $scores{"$clusterone"}{$key}=$sgorio;

                }

        # If not, then just puts the scores into %scores
             
             } else {
               while (($key, $value) = each(%smallscores)) {
               
                      $scores{"$clusterone"}{$key}=$value;

                }
             
             }

             $clusterone="";
             %smallscores=();
           }
           
        } else {
        
        # If the line doesn't contain 'Cluster', but has the right format for
        # condition/gene name/score (e.g. C1234\t12.34), this bit extracts the
        # name and score
        
          chomp $_;
          if ($_ =~ /^(.\d*?)\t(.*?)$/) {
        
             $clusterone=join "" , $clusterone, $1, "\n";
             $smallscores{$1}=$2;


          }
     }
}

$clusters{"$clusterone"}=$clusters{"$clusterone"}+$occur;

# Repeat of 'else' section above, to deal with the last cluster

if ($clusters{"$clusterone"}>$occur) {

   while (($key, $value) = each(%smallscores)) {

                      $sgorio=$scores{$clusterone}{$key};
                      $sgorio=$sgorio*$prevoccurB;
                      $sgorio=$sgorio+($value*$prevoccur);
                      $sgorio=$sgorio/($prevoccur+$prevoccurB);
                      $scores{"$clusterone"}{$key}=$sgorio;

         }


} else {
  while (($key, $value) = each(%smallscores)) {

        $scores{"$clusterone"}{$key}=$value;

        }

}

$clusterone="";
%smallscores=();

close(IN);

}

# Prints out the deredundified clusters

for $clust ( sort keys %clusters ) {
    printf(OUT "Cluster $flag, found $clusters{$clust} times.\n");
    for $scor ( sort keys %{ $scores{$clust} } ) {
         printf(OUT "$scor\t$scores{$clust}{$scor}\n");
    }
    $flag++;
}

close(OUT);
