# Supplementary material for: A comparison of four clustering methods for brain expression microarray data
Source: BMC Bioinformatics. 2008 Nov 25;9:490. doi: 10.1186/1471-2105-9-490 (PMC2655095; doi:10.1186/1471-2105-9-490)
Supplement: Additional file 3 — Scripts to run ISA and memISA. ZIP archive containing the Perl and R scripts needed to run the version of ISA and memISA described here. Includes Instructions.txt, a step-by-step guide to using them. [file 1471-2105-9-490-S3.zip › Merger.pl]

# InterMethodOverlap.pl
# Finds the overlap between two sets of genes
# Specifically, finds the percentage of genes in the smaller cluster that are also present in the larger cluster
# So if one cluster is a subset of another, they will have an overlap of 100%
# Assumes genes are named with Ensembl or Vega IDs (ENSG or OTTHUM)

my @clusters1;
my @clusters2;
my $cluster;
my $i=-1;
my %overlaps;

open(IN1, "$ARGV[0]");
open(OUT, ">$ARGV[1]");

foreach(<IN1>) {


	if ($_ =~ /([C|c]luster \d*)/) {
	
		$clusname=$1;
		$clusters1{$clusname}="";
	
	} elsif ($_ =~ /^(G\d*)\t/ ) {
	
		$clusters1{$clusname}=join("",$clusters1{$clusname},$1);
		$clusters1{$clusname}=join("",$clusters1{$clusname},"\n");
	
	}

}

foreach my $qui (keys %clusters1) {

	@sizer=split('\n', $clusters1{$qui});
	$size=@sizer;
	$clustersizes{$qui}=$size;

}

while ($cease==0) {

	foreach my $casper (sort {$clustersizes{$a} cmp $clustersizes{$b} } keys %clustersizes) {
	
		if ($clustersizes{$casper}==999999) {
		
			$cease=1;
			last;
		
		}
	
		%overlap=();
		foreach my $yale (keys %clusters1) {
		
			
			if ($casper ne $yale) {
			
				$overlap{$yale} = getoverlap($clusters1{$casper}, $clusters1{$yale});
				
				}
		}
		
		foreach my $fob (sort {$overlap{$b} cmp $overlap{$a} } keys %overlap) {

			if ($overlap{$fob} >= $ARGV[2]) {
					
				$clusters1{$fob}=merge($clusters1{$fob}, $clusters1{$casper});
				delete $clusters1{$casper};
				delete $clustersizes{$casper};
					
			} else {

				$clustersizes{$casper}=999999;

			}

		last;

		}
		
	last;
	
	}
		
	
}

foreach my $thing (keys %clusters1) {

	@sizer=split('\n', $clusters1{$thing});
	$size=@sizer;
	chomp $thing;
	chomp $cluster1{$thing};
	printf(OUT "$thing, size $size\n");
	printf(OUT "$clusters1{$thing}\n");


}

# Subroutine getoverlap, takes two newline-separated genelists as arguments, returns their percentage overlap

sub getoverlap {

	my $smaller = 0;
	my $gene1 = "";
	my $matched = 0;
	my $overlap = 0;
	my ($genelist1, $genelist2) = @_;
	chomp $genelist1;
	chomp $genelist2;
	my @genes1=split('\n', $genelist1);
	my @genes2=split('\n', $genelist2);

# Flip this > to < in order to use *larger* cluster size as divisor (preventing subsets getting 100% overlap)

	if ($#genes1 > $#genes2) {
	
		$smaller=@genes2;
	
	} else {
	
		$smaller=@genes1;
	
	}
	
	foreach (@genes1) {
	
		$gene1=$_;
		
		foreach (@genes2) {
		
			if ($gene1 eq $_) {
			
				$matched++;
				last;
			
			}
		
		}
	
	}

	$overlap=$matched/$smaller;
	$overlap=$overlap*100;
	return $overlap;


}

sub merge {

	my $out = "";
	my ($genelist1, $genelist2) = @_;
	chomp $genelist1;
	chomp $genelist2;
	my @genes1=split('\n', $genelist1);
	my @genes2=split('\n', $genelist2);
	foreach (@genes1) {
	
		$merged{$_}++;
	
	}
	
	foreach (@genes2) {
	
		$merged{$_}++;
	
	}

	foreach my $gold (keys %merged) {
	
		$out=join("", $out, $gold);
		$out=join("", $out, "\n");
	
	}

	return $out;

}
