# Supplementary material for: A comparison of four clustering methods for brain expression microarray data
Source: BMC Bioinformatics. 2008 Nov 25;9:490. doi: 10.1186/1471-2105-9-490 (PMC2655095; doi:10.1186/1471-2105-9-490)
Supplement: Additional file 3 — Scripts to run ISA and memISA. ZIP archive containing the Perl and R scripts needed to run the version of ISA and memISA described here. Includes Instructions.txt, a step-by-step guide to using them. [file 1471-2105-9-490-S3.zip › Mover2.pl]

opendir(thedir, ".");
@contents = readdir thedir;
$num=0;

#system("mkdir output");

foreach(@contents) {

        if($_ =~ /output(\d+)/) {

		$num=$1;
		opendir(theother, "output$num");
		@contents2 = readdir theother;
		foreach (@contents2) {

			if($_ =~ /DEREDtC\((.*)\)tG\((.*)\).txt/) {

				system("mv \.\/output$num\/DEREDtC\\\($1\\\)tG\\\($2\\\).txt \.\/output\/DEREDtC\\\($1\\\)tG\\\($2\\\).txt$num");

			}

		} 

        }
}
