# Supplementary material for: A comparison of four clustering methods for brain expression microarray data
Source: BMC Bioinformatics. 2008 Nov 25;9:490. doi: 10.1186/1471-2105-9-490 (PMC2655095; doi:10.1186/1471-2105-9-490)
Supplement: Additional file 3 — Scripts to run ISA and memISA. ZIP archive containing the Perl and R scripts needed to run the version of ISA and memISA described here. Includes Instructions.txt, a step-by-step guide to using them. [file 1471-2105-9-490-S3.zip › RemoveSmallAndFew.pl]

# RemoveSmallAndFew.pl June 2007 Alex Richards
# Removes clusters with less than $ARGV[2] genes or that appear less than $ARGV[3] times
# Initial values for these will be 6 and 6 (out of 10000 iterations)
# Usage: perl RemoveSmallAndFew.pl DEREDtC\(0.25\)tG\(3.2\).txt REMtC\(0.25\)tG\(3.2\).txt 6 6

my $flag=0;
my $genecount=0;
my @cluster;
my $occurstore=0;
my $occur=0;
my $headstore;

open(IN, "$ARGV[0]");
open(OUT, ">$ARGV[1]");

foreach (<IN>) {

	#Section to print out previous cluster (if this is not the first cluster)

	if ($_ =~ /Cluster \d+, found (\d+) times/) {
	
		$occur=$occurstore;
		$occurstore=$1;
		$head=$headstore;
		$headstore = $_;
	
		if ($flag == 1) {
		
			if ($genecount >= $ARGV[2] && $occur >= $ARGV[3]) {
			
				printf(OUT "$head");
				foreach(@cluster) {
				
					printf(OUT "$_");
				
				}
			
			}
			
			@cluster=();
			$genecount=0;
		
		} else {
		
			$flag=1;
		
		}
	
	
	} elsif ($_ =~ /G/){
	
		$genecount++;
		push(@cluster, "$_");
	
	
	} else {
	
		push(@cluster, "$_");
	
	
	}

}

# Section to print out last cluster

if ($genecount >= $ARGV[2] && $occurstore >= $ARGV[3]) {
			
	printf(OUT "$headstore");
	foreach(@cluster) {
				
		printf(OUT "$_");
				
	}
			
}
