# Supplementary material for: A comparison of four clustering methods for brain expression microarray data
Source: BMC Bioinformatics. 2008 Nov 25;9:490. doi: 10.1186/1471-2105-9-490 (PMC2655095; doi:10.1186/1471-2105-9-490)
Supplement: Additional file 3 — Scripts to run ISA and memISA. ZIP archive containing the Perl and R scripts needed to run the version of ISA and memISA described here. Includes Instructions.txt, a step-by-step guide to using them. [file 1471-2105-9-490-S3.zip › TabGCToNewline.pl]

# Script to replace all tabs in a file with newlines

open(IN, "$ARGV[0]");
open(OUT, ">$ARGV[1]");

foreach (<IN>) {

        $line=$_;
        $line=~s/\tG/\nG/g;
        $line=~s/\tC/\nC/g;
        print(OUT "$line");
}
