# Supplementary material for: A comparison of four clustering methods for brain expression microarray data
Source: BMC Bioinformatics. 2008 Nov 25;9:490. doi: 10.1186/1471-2105-9-490 (PMC2655095; doi:10.1186/1471-2105-9-490)
Supplement: Additional file 3 — Scripts to run ISA and memISA. ZIP archive containing the Perl and R scripts needed to run the version of ISA and memISA described here. Includes Instructions.txt, a step-by-step guide to using them. [file 1471-2105-9-490-S3.zip › Uniqueify.pl]

# Uniqueify.pl Alex Richards Feb 2007
# Adds a 'C' to condition names and 'G' to gene names
# so that they don't clash in later scripts' hashes
# Note that really large input files might need splitting up
# and rejoining later on - on Windows it balked at a 641 MB one
# Probably better to run these on UNIX
# (or possibly you should look into reading in a file a bit at a time?)

open(IN, "$ARGV[0]");
open(OUT, ">$ARGV[1]");

my $geneflag=0;

foreach(<IN>) {
              if ($_ =~ /Genes:/) {
              
                 $geneflag=1;
              
              } elsif ($_ =~ /Conditions:/) {
              
                $geneflag=0;
              
              } elsif ($_ =~ /Cluster/) {
              
                printf(OUT "$_");
              
              } elsif ($geneflag==1) {
              
                printf(OUT "G$_");
                
              } else {
              
                printf(OUT "C$_");
              
              }

}

close(OUT);
