# Supplementary material for: A comparison of four clustering methods for brain expression microarray data
Source: BMC Bioinformatics. 2008 Nov 25;9:490. doi: 10.1186/1471-2105-9-490 (PMC2655095; doi:10.1186/1471-2105-9-490)
Supplement: Additional file 3 — Scripts to run ISA and memISA. ZIP archive containing the Perl and R scripts needed to run the version of ISA and memISA described here. Includes Instructions.txt, a step-by-step guide to using them. [file 1471-2105-9-490-S3.zip › memISAc.pl]

# Script to perform ISA on a large gene set
# Alex Richards - 7/12/06

use strict;
use warnings;

# To run, do perl memISA.pl DobrinGeneNorm.tsv DobrinCondNorm.tsv ISAparam.txt 0.7 5
# To use to run standard ISA, set last two parameters to 0 and 1, respectively.

# First parameter is filename containing the input expression values, ISA normalised with respect to genes
# Second parameter is filename containing the input expression values, ISA normalised with respect to conditions
# Third parameter is filename of the parameter file, containing the number of iterations to perform and the
# values of tC and tG to perform them on
# Fourth parameter is the value of f - the amount by which already-clustered genes and conditions are biased against in subsequent iterations
# Fifth parameter is the value of n - the number of iterations that these biases are remembered for
# E.g. If set to 3, after every third cluster the biases are forgotten and the program proceeds with a clean slate

# Note that -9 is the value that denotes missing data
# Also note that many logging lines (lines that do printf to LOG) are currently commented out, to reduce the size of the output.

# memISA has a pausing function that may be useful if running on a single computer
# Although not recommended at the usual quantity of iterations (10000 per parameter pair), it may possibly be useful for smaller or trial runs.
# To pause, create a file called STOP in the directory memISA is running in - it will save its place in a parameter file called ISAparam.sav.
# Use this parameter file to continue the run.
# Note that this doesn't save memISA's current biases, although with $ARGV[4] set to a low number this shouldn't be a problem.

# Global variables that the user may want to alter:

# $tC is the number of standard deviations above the mean a condition score
# will need to be for that condition to be selected (the condition threshold)
# Note that this is currently set by the parameter file later on

my $tC=0;

# $tG is the number of standard deviations above the mean a gene score
# will need to be for that gene to be selected (the gene threshold)
# Note that this is currently set by the parameter file later on

my $tG=0;

# $limit is the maximum number of iterations a program will
# perform on a single attempt at clustering.

my $limit = 100;

# $randselection is the number of genes in the starting random sample
# (minus one, so for 200 genes enter 199)

my $randselection=24;

# $fileinG is the filename / path of the gene-normalised data, $fileinC
# is the filename / path of the condition-normalised data

my $fileinG="$ARGV[0]";
my $fileinC="$ARGV[1]";

# $paramfile is the filename / path of the parameter file.
# Format is number of iterations per parameter set ($iterations),
# then on the next line the number of iterations for the first
# parameter set ($firstiterations - for a saved parameter set).
# After that, it's one pair of tab-separated parameters per line - tC tab tG.

my $paramfile="$ARGV[2]";

# $lengthfactor is how close the current and previous samples have to be
# in length in order to be tested for overlap and convergence.
# No longer important.

my $lengthfactor = 10000;

# $overlapfactor is how much percentage overlap is required for the current
# and previous clusters to be declared convergent and be output as a cluster
# Leave at 100.

my $overlapfactor = 100;

# Way too many other global variables

my $cease=0;
my $counter=0;
my $supercounter=1;
my $counter2=0;
my @ExpG;
my @ExpG2;
my @ExpC;
my @param;
my @GeneNames;
my @CondNames;
my @thesample;
my @previoussample;
my @thecondsample;
my @genescores;
my @condscores;
my @condscoressave;
my @genescoressave;
my @geneprog;
my @condprog;
my $iterations;
my $firstiterations;
my $genescoretotal2=0;
my $condscoretotal2 = 0;
my $genescoremean=0;
my $condscoremean=0;
my $samplelength = 0;
my $previoussamplelength = 0;
my $weighttotal = 0;
my $sdtotal = 0;
my $length = 0;
my $numberlost = 0;
my $overlap = 0;
my $flag = 0;
my $flagc = 0;
my $flagg = 0;
my $iter = 0;
my $progcount = 0;
my $maxcond = 0;
my $maxgene = 0;
my $rounded = 0;
my %dered;
my $numberconds=0;
my $numbergenes=0;

my @months = qw(Jan Feb Mar Apr May Jun Jul Aug Sep Oct Nov Dec);
my @weekDays = qw(Sun Mon Tue Wed Thu Fri Sat Sun);
my $second;
my $minute;
my $hour;
my $dayOfMonth;
my $month;
my $yearOffset;
my $year;
my $theGMTime;
my $dayOfWeek;
my $dayOfYear;
my $daylightSavings;

my $i;
my $j;
my $y;

# Opens log file.

open(LOG, ">>log.txt");

# Opens file to track random starting clusters, for reproducibility. Currently turned off to keep output size down.
# open(START, ">>Start.txt");

# ($second, $minute, $hour, $dayOfMonth, $month, $yearOffset, $dayOfWeek, $dayOfYear, $daylightSavings) = gmtime();
# $year = 1900 + $yearOffset;
# $theGMTime = "$hour:$minute:$second, $weekDays[$dayOfWeek] $months[$month] $dayOfMonth, $year";
# printf(LOG "$theGMTime Begun logging ISA process.\n");

# Reads in parameters, new or saved - format is the starting ID number on the first line,
# the number of iterations per parameter set ($iterations) on the second line,
# then the number of iterations for the first parameter set ($firstiterations) -
# for a saved parameter set.
# After that, it's one pair of parameters per line - tC, followed by tab, then tG

open(IN3, "$paramfile");
@param=<IN3>;
close(IN3);

$supercounter=$param[0];
chomp $supercounter;
shift @param;
$iterations=$param[0];
shift @param;
chomp $iterations;
$firstiterations=$param[0];
shift @param;
chomp $firstiterations;

open(ING, "$fileinG");

# Reads in data.

@ExpG=<ING>;
close(ING);

# Gets condition names.

@CondNames=split("\t", $ExpG[0]);
if($CondNames[0] eq "") {

	shift(@CondNames);

}

# Sets condition scores to 1.

foreach(@CondNames) {
	$condscores[$counter]=1;
	$counter++;
}
  
@condscoressave=@condscores;
$counter = 0;
shift(@ExpG);

# Puts gene-normalised data into @ExpG2.
# Doing this slightly long-windedly to make referring to $ExpG much easier later.
# Also sets gene scores to 1.

foreach(@ExpG) {
	my $loopcount = 0;
	my @holder=split("\t", $_);
	$GeneNames[$counter]=$holder[0];
	$genescores[$counter]=1;
	shift(@holder);
	foreach(@holder) {
		s/\"//g ;
		$ExpG2[$loopcount][$counter]=$_;
		$loopcount++;
	}
	$counter++;
}

@genescoressave=@genescores;
@geneprog=@genescoressave;
@condprog=@condscoressave;

# Opens condition-normalised data into @ExpC.

open(INC, "$fileinC");
@ExpC=<INC>;
close(INC);
$counter=0;
shift(@ExpC);

foreach(@ExpC) {
	s/\"//g ;
	my @holder=split("\t", $_);
	shift(@holder);
	$ExpC[$counter]= [ @holder ] ;
	$counter++;
}

($second, $minute, $hour, $dayOfMonth, $month, $yearOffset, $dayOfWeek, $dayOfYear, $daylightSavings) = gmtime();
$year = 1900 + $yearOffset;
$theGMTime = "$hour:$minute:$second, $weekDays[$dayOfWeek] $months[$month] $dayOfMonth, $year";
printf(LOG "$theGMTime Read in data.\n");

# Starts mega-loop - pulls out tC and tG for each set of parameters, uses
# $firstiterations if it's the first parameter and $iterations afterward

foreach (@param) {
        chomp $_;
        if ($_=~ /(.*?)\t(.*?)$/ ) {
           $tC = $1;
           $tG = $2;
           }
        if ($flag==1) {
           $iter=$iterations;
           } else {
           $iter=$firstiterations;
           }
        $flag=1;
        
        # Starts middle loop of mega-loop - performs ISA with these parameters
        # as many times as $iterations or $firstiterations tells it to.
        # Many variables reset at top.
        
        for my $q(1 .. $iter) {

            $cease = 0;
            $counter = 0;
            @thesample=();
            @previoussample=();
            @thecondsample=();
            @genescores=();
            @condscores=@condscoressave;
            @genescores=@genescoressave;
			if ($progcount==$ARGV[4]) {
			
				$progcount=0;
				@condprog=@condscoressave;
				@geneprog=@genescoressave;
			
			}
            $genescoretotal2=0;
            $condscoretotal2 = 0;
            $genescoremean=0;
            $condscoremean=0;
            $samplelength = 0;
            $previoussamplelength = 0;
            $weighttotal = 0;
            $sdtotal = 0;
            $length = 0;
            $numberlost = 0;
            $overlap = 0;
            %dered=();

            # So, got two expression matrices - both log-transformed, one normalised with respect to genes (@ExpG2),
            # the other with respect to conditions (@ExpC).
            # Next, picks a random selection of the genes.
            # Remember them, and also remember an equal score (1) for each of them.

            for $i(0 .. $randselection) {
                $thesample[$i]=int(rand(@ExpG));
				for $j(0 .. $i) {
					if($thesample[$j]==$thesample[$i]) {
						$i--;
                    }
                }
            }

            ($second, $minute, $hour, $dayOfMonth, $month, $yearOffset, $dayOfWeek, $dayOfYear, $daylightSavings) = gmtime();
            $year = 1900 + $yearOffset;
            $theGMTime = "$hour:$minute:$second, $weekDays[$dayOfWeek] $months[$month] $dayOfMonth, $year";
            $randselection++;
            printf(LOG "$theGMTime Started middle loop, iteration $supercounter. Picked random sample of $randselection genes.\n");
			
			# Uncomment next line to see what genes (referred to by row number in the original dataset) are selected at each stage. Can make log.txt get very big!
			
#            printf(START "Starting sample of $randselection genes for iteration $supercounter at tC $tC and tG $tG :\n@thesample\n");
            $randselection--;

            # Starting big while loop, performs ISA to find a single cluster.

            while ($cease==0) {

                  ($second, $minute, $hour, $dayOfMonth, $month, $yearOffset, $dayOfWeek, $dayOfYear, $daylightSavings) = gmtime();
                  $year = 1900 + $yearOffset;
                  $theGMTime = "$hour:$minute:$second, $weekDays[$dayOfWeek] $months[$month] $dayOfMonth, $year";
#				   Uncomment next line to show beginning of each iteration in log.				  
				  
#                  printf(LOG "$theGMTime Begun while loop, iteration $counter.\n");

#                 Finds average expression of each condition among the sample genes, weighted by gene score

                  $condscoretotal2 = 0;

				  $flagc=0;

                  for $i(0 .. $#CondNames) {
                      my $condscoretotal = 0;
					  $numberconds=0;
                      for $y(0 .. (@thesample-1)) {
					    
						if (defined $ExpG2[$i][$thesample[$y]]) {
						
						} else {
						
							sleep 10;
						
						}
					  
						if ($ExpG2[$i][$thesample[$y]] != -9) {
					  
                          $condscoretotal = $condscoretotal + ($ExpG2[$i][$thesample[$y]] * $genescores[$thesample[$y]] * abs($geneprog[$thesample[$y]]));
                          $numberconds++;
							}

                          }
						  
						  if ($numberconds==0) {
						  
							$flagc++;
							last;
						  
						  }
						  
						  
                      $condscores[$i] = $condscoretotal/$numberconds;
                      $condscoretotal2 = $condscoretotal2 + $condscores[$i];
                      }
					  
					  if ($flagc==1) {
					  
						$flagc=0;
						printf(LOG "$theGMTime No non-missing values for condition! Aborting, iteration ID is $supercounter.\n");
					    last;
					  
					  }


#                 printf(LOG "$theGMTime Calculated condition scores.\n");

#                 Need to find the standard deviation and mean of these condition scores
#                 in the gene-normalised expression matrix

                  $condscoremean=$condscoretotal2/($#CondNames+1);

                  $sdtotal = 0;

                  for $i(0 .. $#condscores) {
                      $sdtotal = $sdtotal + (abs($condscores[$i] - $condscoremean)**2);
                      }

                  $sdtotal = $sdtotal/($#condscores + 1);
                  $sdtotal = sqrt($sdtotal);

#                 Now need to select those conditions that are tC standard deviations
#                 above or below the mean for these genes - remember these conditions and their scores.

                  @thecondsample = ();

                  for $i(0 .. $#condscores) {
                      if (abs(($condscores[$i]-$condscoremean)/$sdtotal) > $tC) {
                         push(@thecondsample, $i);
                         }
                  }

#                 ($second, $minute, $hour, $dayOfMonth, $month, $yearOffset, $dayOfWeek, $dayOfYear, $daylightSavings) = gmtime();
#                 $year = 1900 + $yearOffset;
#                 $theGMTime = "$hour:$minute:$second, $weekDays[$dayOfWeek] $months[$month] $dayOfMonth, $year";
#                 printf(LOG "$theGMTime Selected those conditions more than $tC standard deviations above the mean.\n");

                  if (@thecondsample == 0) {
                     printf(LOG "$theGMTime No conditions selected! Aborting, iteration ID is $supercounter.\n");
                     last;
                     }

#                 Now, over the selected conditions, need to score every gene in the dataset by its mean
#                 expression over these conditions (!!heavy!!)
#                 Needs to be weighted by the condition score and done in the condition-normalised
#                 expression matrix, and need to remember the score for each gene

                  $genescoretotal2 = 0;
				  $flagg=0;

                  for $i(0 .. $#GeneNames) {
                      my $genescoretotal = 0;
					  $numbergenes=0;
                     for $y(0 .. (@thecondsample-1)) {
					  
						if ($ExpC[$i][$thecondsample[$y]] != -9) {
					  
                        }

                          $genescoretotal = $genescoretotal + ($ExpC[$i][$thecondsample[$y]] * $condscores[$thecondsample[$y]] * abs($condprog[$thecondsample[$y]]));
						  $numbergenes++;
							}
                          }
						  
						  if ($numbergenes==0) {
						  
							$flagg++;
							last;
						  
						  }
						  
                      $genescores[$i] = $genescoretotal/$numbergenes;
                      $genescoretotal2 = $genescoretotal2 + $genescores[$i];
                      }

					  if ($flagg==1) {
					  
						$flagg=0;
						printf(LOG "$theGMTime No non-missing values for gene! Aborting, iteration ID is $supercounter.\n");
					    last;
					  
					  }

#                 ($second, $minute, $hour, $dayOfMonth, $month, $yearOffset, $dayOfWeek, $dayOfYear, $daylightSavings) = gmtime();
#                 $year = 1900 + $yearOffset;
#                 $theGMTime = "$hour:$minute:$second, $weekDays[$dayOfWeek] $months[$month] $dayOfMonth, $year";
#                 printf(LOG "$theGMTime Calculated the gene scores.\n");

#                 Need to find the standard deviation and mean of these gene scores in the condition-normalised expression matrix

                  $genescoremean=$genescoretotal2/($#GeneNames+1);

                  $sdtotal = 0;

                  for $i(0 .. $#genescores) {
                      $sdtotal = $sdtotal + (abs($genescores[$i] - $genescoremean)**2);
                      }

                  $sdtotal = $sdtotal/($#genescores + 1);
                  $sdtotal = sqrt($sdtotal);

#                 Now need to select those genes that are tG standard deviations above the mean for these genes
#                 Remember these genes and their scores

                  @previoussample = @thesample;
                  @thesample = ();

                  for $i(0 .. $#genescores) {
                      if ((($genescores[$i]-$genescoremean)/$sdtotal) > $tG) {
#                     if ((abs($genescores[$i]-$genescoremean)/$sdtotal) > $tG) {
                         push(@thesample, $i);
                         }
                  }

#                 ($second, $minute, $hour, $dayOfMonth, $month, $yearOffset, $dayOfWeek, $dayOfYear, $daylightSavings) = gmtime();
#                 $year = 1900 + $yearOffset;
#                 $theGMTime = "$hour:$minute:$second, $weekDays[$dayOfWeek] $months[$month] $dayOfMonth, $year";
#                 printf(LOG "$theGMTime Selected those genes more than $tG standard deviations above the mean.\n");

                  $previoussamplelength = @previoussample;

                  if (@thesample == 0) {
                     ($second, $minute, $hour, $dayOfMonth, $month, $yearOffset, $dayOfWeek, $dayOfYear, $daylightSavings) = gmtime();
                     $year = 1900 + $yearOffset;
                     $theGMTime = "$hour:$minute:$second, $weekDays[$dayOfWeek] $months[$month] $dayOfMonth, $year";
                     printf(LOG "$theGMTime No genes selected! Aborting, iteration ID is $supercounter.\n");
                     last;
                     }

                  $counter++;

#                 Tests to see if overlap between previous sample and current sample is sufficient to declare convergence and output the found cluster.

                  if (abs($previoussamplelength-@thesample)<$lengthfactor) {
                     if ($previoussamplelength > @thesample) {
                        $length = $previoussamplelength;
                     } else {
                       $length = @thesample;
                     }
                     foreach (@thesample) {
                             $dered{"$_"} = "";
                     }
                     foreach (@previoussample) {
                             $dered{"$_"} = "";
                     }

                     $numberlost = ($previoussamplelength+@thesample)-(keys %dered);
                     $overlap = ($numberlost/$length)*100;
                     my $samplelength=@thesample;

                     if ($overlap>=$overlapfactor) {
                        $cease=1;
						$progcount++;
						$maxcond=0;
						$maxgene=0;
						for my $v(0 .. $#thecondsample) {
						
							if (abs($condscores[$thecondsample[$v]]) > $maxcond) {
							
								$maxcond=abs($condscores[$thecondsample[$v]]);
							
							}
						
						}
						
						for my $w(0 .. $#thesample) {
						
							if (abs($genescores[$thesample[$w]]) > $maxgene) {
							
								$maxgene=abs($genescores[$thesample[$w]]);
							
							}
						
						}
						
                        open(CLUSTER, ">>OUTPUTtC($tC)tG($tG).txt");
                        ($second, $minute, $hour, $dayOfMonth, $month, $yearOffset, $dayOfWeek, $dayOfYear, $daylightSavings) = gmtime();
                        $year = 1900 + $yearOffset;
                        $theGMTime = "$hour:$minute:$second, $weekDays[$dayOfWeek] $months[$month] $dayOfMonth, $year";
                        printf(LOG "$theGMTime Checked stopping criterion, cluster found at tC $tC and tG $tG. Overlap is $overlap, previous sample length is $previoussamplelength, current sample length is $samplelength, iteration ID is $supercounter.\n");
                        printf(CLUSTER "Cluster found at $theGMTime, tc is $tC and tG is $tG, iteration ID is $supercounter.\nConditions:\n");

#						Prints out cluster as column numbers of samples and row numbers of genes, with scores rounded to 3 d.p.
#						Also calculates and stores biases for the next round of clustering

                        for my $v(0 .. $#thecondsample) {
							$condprog[$thecondsample[$v]]=$condprog[$thecondsample[$v]]*(1-($ARGV[3]*(abs($condscores[$thecondsample[$v]])/$maxcond)));
                            $rounded=sprintf("%.3f", $condscores[$thecondsample[$v]]/$maxcond);
							printf(CLUSTER "$thecondsample[$v]\t$rounded\n");
                        }
                        printf(CLUSTER "Genes:\n");
                        for my $w(0 .. $#thesample) {
							$geneprog[$thesample[$w]]=$geneprog[$thesample[$w]]*(1-($ARGV[3]*(abs($genescores[$thesample[$w]])/$maxgene)));
							$rounded=sprintf("%.3f", $genescores[$thesample[$w]]/$maxgene);
                            printf(CLUSTER "$thesample[$w]\t$rounded\n");
                        }
                        close(CLUSTER);
       
                     } else {
                            ($second, $minute, $hour, $dayOfMonth, $month, $yearOffset, $dayOfWeek, $dayOfYear, $daylightSavings) = gmtime();
                            $year = 1900 + $yearOffset;
                            $theGMTime = "$hour:$minute:$second, $weekDays[$dayOfWeek] $months[$month] $dayOfMonth, $year";
#                            printf(LOG "$theGMTime Checked stopping criterion, no cluster found. Overlap is $overlap, previous sample length is $previoussamplelength, current sample length is $samplelength.\n");
#	                          printf(LOG "Condition sample is : @thecondsample.\n");
#	                          printf(LOG "Gene sample is : @thesample.\n");
                     }


                     if ($counter==$limit && $cease==0) {
	
                        ($second, $minute, $hour, $dayOfMonth, $month, $yearOffset, $dayOfWeek, $dayOfYear, $daylightSavings) = gmtime();
                        $year = 1900 + $yearOffset;
                        $theGMTime = "$hour:$minute:$second, $weekDays[$dayOfWeek] $months[$month] $dayOfMonth, $year";
                        printf(LOG "$theGMTime Reached $limit iterations, no cluster output, iteration ID is $supercounter.");
                        $cease=1;
                        }

                     ($second, $minute, $hour, $dayOfMonth, $month, $yearOffset, $dayOfWeek, $dayOfYear, $daylightSavings) = gmtime();
                     $year = 1900 + $yearOffset;
                     $theGMTime = "$hour:$minute:$second, $weekDays[$dayOfWeek] $months[$month] $dayOfMonth, $year";
#                     printf(LOG "$theGMTime Reached end of WHILE loop.\n");
                     %dered = ();
                     }
            }
            

#	    Code to check for user pausing of ISA process
#	    If user creates a file called STOP (no extensions) in the directory ISA is in,
#	    the program creates a new ISAparam file (as a .sav so it doesn't overwrite the
#	    original parameters) with appropriate $supercounter, $iterations and
#     $firstiterations entries, and unused entries from @param. It then exits.

            $supercounter++;

            if (-e "STOP") {
            
               open(PAR, ">ISAparam.sav");
               printf(PAR "$supercounter\n");
               printf(PAR "$iterations\n");
               $iterations=$iter-$q;
               printf(PAR "$iterations\n");
               for my $k(0 .. $#param) {
                   if ($k < $counter2) {
                      } else {
                             printf(PAR "$param[$k]");
                      }
                   }
               printf(LOG "$theGMTime Paused, written out ISAparam.sav.");
               exit;
            }
        }
        $counter2++;
}
close(LOG);
# close(START);
