# Supplementary material for: A comparison of four clustering methods for brain expression microarray data
Source: BMC Bioinformatics. 2008 Nov 25;9:490. doi: 10.1186/1471-2105-9-490 (PMC2655095; doi:10.1186/1471-2105-9-490)
Supplement: Additional file 3 — Scripts to run ISA and memISA. ZIP archive containing the Perl and R scripts needed to run the version of ISA and memISA described here. Includes Instructions.txt, a step-by-step guide to using them. [file 1471-2105-9-490-S3.zip › FindClusterOverlapC.pl]

# FindClusterOverlapTheNewNightmareC.pl Alex Richards May 2007

# Usage : FindClusterOverlapC.pl DobrintC1tG3.txt DobrintC1tG4.txt DobrintC1tG34Merged.txt DobrintC1tG34Ovtable.tsv 0 0.8 0.6 0.8
# First two arguments are input files to be compared - these can be the same file
# Third argument is name of output file, where the similar clusters will be written
# The output will (I think) only be correct if the two input files are the same
# Fourth argument is name of overlap table output file, where the gene and condition overlap and
# correlation between shared elements of clusters will be written to
# Fifth argument determines whether the larger or smaller cluster size will be used for division
# - if it is 0, the smaller is used, if anything else the larger is used
# Setting this to 0 means that if one cluster's genes or conditions are subsets of another
# they will be have a gene or condition overlap of 100%
# Sixth argument is the gene overlap required for two clusters to be combined
# 1 is total overlap, recommended value is 0.6 to 0.8, 0.95 to only combine very close relatives
# Seventh argument is the condition overlap required for two clusters to be combined
# 1 is total overlap, recommended value is 0.6 to 0.8, 0.95 to only combine very close relatives
# Eighth argument is the correlation between shared elements of two clusters required for them to be combined
# 1 is total correlation, recommended value is 0.6 to 0.8, 0.95 to only combine very close relatives


use warnings;
use strict;

# Rather excessive number of global variables

my @clustergenes;
my @clustergenes2;
my @clusterconds;
my @clusterconds2;
my $count=0;
my $count2=0;
my @geneA;
my @condA;
my @geneB;
my @condB;
my @geneC;
my @condC;
my $geneoverlap;
my $condoverlap;
my $i;
my $j;
my $genesize=0;
my $condsize=0;
my %condit;
my %genes;
my $geneslost;
my $condslost;
my %geneout;
my %condout;
my @condoverlapoutput;
my @geneoverlapoutput;
my $condflag=0;
my $geneflag=0;
my $zogglec;
my $zoggleg;

# Function to allow hash to be sorted by values

sub hashValueDescendingNum {
   $geneout{$b} <=> $geneout{$a};
}

# Opens input and output files

open(IN, "$ARGV[0]");
open(OUT2, ">$ARGV[2]");
open(OUT, ">$ARGV[3]");

# open(IN, 'DEREDUNDtC(0.75)tG(1.25).txt');
# open(OUT, '>Rorder.txt');

# Reads input file into ZOG separated array

foreach (<IN>) {

        if ($_ =~ /Cluster/) {
           $count++;
           $zogglec=0;
           $zoggleg=0;
        } elsif ($_ =~ /^(C\d*?)\t/) {
          chomp $_;
          if ($zogglec==0) {
             $clusterconds[$count]=join "", $1, "\t";
             $zogglec++;
          } else {
            $clusterconds[$count]=join "", $clusterconds[$count], $1, "\t";
          }
        } elsif ($_ =~ /^(G\d*?)\t/) {
          chomp $_;
          if ($zoggleg==0) {
             $clustergenes[$count]=join "", $1, "\t";
             $zoggleg++;
          } else {
            $clustergenes[$count]=join "", $clustergenes[$count], $1, "\t";
          }
        }

}

close(IN);

open(IN2, "$ARGV[1]");

foreach (<IN2>) {

        if ($_ =~ /Cluster/) {
           $count2++;
           $zogglec=0;
           $zoggleg=0;
        } elsif ($_ =~ /^(C\d*?)\t/) {
          chomp $_;
          if ($zogglec==0) {
             $clusterconds2[$count2]=join "", $1, "\t";
             $zogglec++;
          } else {
            $clusterconds2[$count2]=join "", $clusterconds2[$count2], $1, "\t";
          }
        } elsif ($_ =~ /^(G\d*?)\t/) {
          chomp $_;
          if ($zoggleg==0) {
             $clustergenes2[$count2]=join "", $1, "\t";
             $zoggleg++;
          } else {
            $clustergenes2[$count2]=join "", $clustergenes2[$count2], $1, "\t";
          }
        }

}

close(IN2);

# Big loop, compares every cluster to every other cluster

for $i(1 .. $count) {

    for $j(1 .. $count2) {

#       Test to prevent comparison of clusters to themselves (not needed for inter-param comparison)
    
#        if ($j != $i) {

            %genes=();
            %condit=();
            @geneC=();
            @condC=();

#           Split genes and conditions into arrays
        
            @geneA = split('\t', $clustergenes[$i]);
            @geneB = split('\t', $clustergenes2[$j]);
            @condA = split('\t', $clusterconds[$i]);
            @condB = split('\t', $clusterconds2[$j]);
            
#           Finds combined size of compared clusters for both genes and conditions
            $genesize = @geneA + @geneB;
            $condsize = @condA + @condB;
            
#           Puts genes and conditions into keys of a hash
            
            foreach (@condA) {
                    $condit{"$_"}++;
            }
            foreach (@condB) {
                    $condit{"$_"}++;
            }
            foreach (@geneA) {
                    $genes{"$_"}++;
            }
            foreach (@geneB) {
                    $genes{"$_"}++;
            }
            
#           Puts keys of hash into arrays to get length
            
            @geneC=keys(%genes);
            @condC=keys(%condit);
            
#           Finds how many genes and conds have been lost - these are the ones that were shared
            
            $geneslost=$genesize-@geneC;
            $condslost=$condsize-@condC;
            
#           Divides by size of smaller cluster (this way, one cluster being
#           a subset of another gives 100% overlap - change < to > in if
#           statements if this is not preferred)
#           OK! Using 5th argument to let user decide whether to divide by smaller or larger cluster
#           0 = smaller, 1 or anything else = larger
            if ($ARGV[4] == 0) {
               if (@geneA < @geneB) {
                  $geneoverlap=$geneslost/@geneA;
                  } else {
                    $geneoverlap=$geneslost/@geneB;
                  }
                  if (@condA < @condB) {
                     $condoverlap=$condslost/@condA;
                  } else {
                    $condoverlap=$condslost/@condB;
                  }
            } else {
              if (@geneA > @geneB) {
                  $geneoverlap=$geneslost/@geneA;
                  } else {
                    $geneoverlap=$geneslost/@geneB;
                  }
                  if (@condA > @condB) {
                     $condoverlap=$condslost/@condA;
                  } else {
                    $condoverlap=$condslost/@condB;
                  }

            
            }
#           Puts those with a condition and gene overlap above 0.8 into hashes
            
#            if ($condoverlap > 0.0 && $geneoverlap > 0.0) {
               $geneout{"$i\t$j"}=$geneoverlap;
               $condout{"$i\t$j"}=$condoverlap;
               $geneoverlapoutput[$i][$j]=$geneoverlap;
               $condoverlapoutput[$i][$j]=$condoverlap;
#            }
#        }
    }
}

printf(OUT "Gene overlap for clusters (rows are first parameter cluster, columns are second parameter cluster):\n");

for my $e(1 .. $count) {
    for my $f(1 .. $count2) {

        $geneoverlap=$geneoverlapoutput[$e][$f];
        printf(OUT "$geneoverlap");
        if ($f < $count2) {
           printf(OUT "\t");
        }
    }
    printf(OUT "\n");
}

printf(OUT "Condition overlap for clusters:\n");

for my $e(1 .. $count) {
    for my $f(1 .. $count2) {

        $condoverlap=$condoverlapoutput[$e][$f];
        printf(OUT "$condoverlap");
        if ($f < $count2) {
           printf(OUT "\t");
        }
    }
    printf(OUT "\n");
}

my @index;
my @index2;
my @number;
my @done;
my $k;
my $key;
my $first;
my $second;
my $total;
my $cortotal;
my $meanA;
my $meanB;
my $sdA;
my $sdB;
my $flag;
my %genesandcond;
my %scores;
my %scoresB;
my $condresults;
my $generesults;
my $newnumber;
my $counto=1;
my $zoggle=0;
my @output;
my $countshared=0;
my $former;
my $latter;
my $lockpick;
my $average;
my @CondA;
my @CondB;
my @GeneA;
my @GeneB;
my %righthash;
my $totalscoreA;
my $totalscoreB;
my $zog;

$count=0;
$count2=0;
$zogglec=0;
$zoggleg=0;

open(IN33, "$ARGV[0]");

@clusterconds=();
@clustergenes=();
@clusterconds2=();
@clustergenes2=();
$geneflag=0;
$condflag=0;

foreach (<IN33>) {

        if ($_ =~ /Cluster/) {
           $count++;
           $zogglec=0;
           $zoggleg=0;
        } elsif ($_ =~ /^(C\d*?)\t/) {
          chomp $_;
          if ($zogglec==0) {
             $clusterconds[$count]=join "", $_, "\t";
             $zogglec++;
          } else {
            $clusterconds[$count]=join "", $clusterconds[$count], $_, "\t";
          }
        } elsif ($_ =~ /^(G\d*?)\t/) {
          chomp $_;
          if ($zoggleg==0) {
             $clustergenes[$count]=join "", $_, "\t";
             $zoggleg++;
          } else {
            $clustergenes[$count]=join "", $clustergenes[$count], $_, "\t";
          }
        }

}

close(IN33);

open(IN44, "$ARGV[1]");

foreach (<IN44>) {

        if ($_ =~ /Cluster/) {
           $count2++;
           $zogglec=0;
           $zoggleg=0;
        } elsif ($_ =~ /^(C\d*?)\t/) {
          chomp $_;
          if ($zogglec==0) {
             $clusterconds2[$count2]=join "", $_, "\t";
             $zogglec++;
          } else {
            $clusterconds2[$count2]=join "", $clusterconds2[$count2], $_, "\t";
          }
        } elsif ($_ =~ /^(G\d*?)\t/) {
          chomp $_;
          if ($zoggleg==0) {
             $clustergenes2[$count2]=join "", $_, "\t";
             $zoggleg++;
          } else {
            $clustergenes2[$count2]=join "", $clustergenes2[$count2], $_, "\t";
          }
        }

}

close(IN44);

# Prints out these hashes sorted by value (using subroutine above)

foreach $key (sort hashValueDescendingNum (keys(%geneout))) {
#       printf (OUT "$key\t$geneout{$key}\t$condout{$key}\n");
#       printf (OUT "$key\n");

        if ($key=~/^1\t2/) {
           $zog=1;
        }

        if ($key=~/^(\d+?)\t(\d+?)$/) {
           $first=$1;
           $second=$2;
        }
        
        %genesandcond=();
        %scores=();
        %scoresB=();
        
#        if ($index[$first] != $index[$second]) {
        
        @GeneA=split('\t', $clustergenes[$first]);
        @CondA=split('\t', $clusterconds[$first]);
        @GeneB=split('\t', $clustergenes2[$second]);
        @CondB=split('\t', $clusterconds2[$second]);
        
        for my $m(0..($#GeneA-1)/2) {
            $genesandcond{$GeneA[$m*2]}++;
            $scores{$GeneA[$m*2]}=$GeneA[($m*2)+1];
        }
        for my $m(0..($#CondA-1)/2) {
            $genesandcond{$CondA[$m*2]}++;
            $scores{$CondA[$m*2]}=$CondA[($m*2)+1];
        }
        for my $m(0..($#GeneB-1)/2) {
            $genesandcond{$GeneB[$m*2]}++;
            $scoresB{$GeneB[$m*2]}=$GeneB[($m*2)+1];
        }
        for my $m(0..($#CondB-1)/2) {
            $genesandcond{$CondB[$m*2]}++;
            $scoresB{$CondB[$m*2]}=$CondB[($m*2)+1];
        }

#       Finds total number of genes and conditions present in both clusters
#       Finds the total scores of these genes and conditions in each cluster
        $total=0;
        $totalscoreA=0;
        $totalscoreB=0;
        foreach my $casper (keys %genesandcond) {
                if ($genesandcond{$casper} == 2) {
                   $total++;
                   $totalscoreA = $totalscoreA + $scores{$casper};
                   $totalscoreB = $totalscoreB + $scoresB{$casper};
                }
        }

#       Calculates mean

        if ($total != 0) {
        
        $meanA=$totalscoreA/$total;
        $meanB=$totalscoreB/$total;


#       Calculates standard deviation
        
        $sdA=0;
        $sdB=0;
        $countshared=0;
        
        foreach my $casper (keys %genesandcond) {
                if ($genesandcond{$casper} == 2) {
                   $sdA = $sdA + (($scores{$casper}-$meanA) ** 2);
                   $sdB = $sdB + (($scoresB{$casper}-$meanB) ** 2);
                   $countshared++;
                }
        }
        
#        $sdA = $sdA/($total-1);
#        $sdB = $sdB/($total-1);
        $sdA = sqrt($sdA);
        $sdB = sqrt($sdB);

        if ($sdA==0 || $sdB ==0 || $total==1) {
        
           $zoggle=1;
        
        }

#       Calculates correlation between shared elements - both genes and conditions together
        $cortotal=0;
        foreach my $casper (keys %genesandcond) {
                if ($genesandcond{$casper} == 2) {
    #               $cortotal = $cortotal + ((($scores{$casper}-$meanA)/$sdA)*(($scoresB{$casper}-$meanB)/$sdB));
                    $cortotal = $cortotal + (($scores{$casper}-$meanA)*($scoresB{$casper}-$meanB));
                }

                
        }
        
        if ($sdA*$sdB!=0 && $countshared>2) {
        
           $cortotal=$cortotal/($sdA*$sdB);
        
        } else {
        
          $cortotal=0;
        }
        } else {
          $cortotal=0;
        }

        $output[$first][$second]=$cortotal;
}

printf(OUT "Correlation between shared elements of clusters:\n");

for my $e(1 .. $count) {
    for my $f(1 .. $count2) {

        $condoverlap=$output[$e][$f];
        printf(OUT "$condoverlap");
        if ($f < $count2) {
           printf(OUT "\t");
        }
    }
    printf(OUT "\n");
}

# So - plan is, put correlation values in a hash, with their cluster pairs as tab-separated keys
# Then traverse it in descending order of value, performing those cluster mergings with sufficiently
# high correlation and overlap?

for my $e(1 .. $count) {
    for my $f(1 .. $count2) {

        $righthash{"$e\t$f"}=$output[$e][$f];

    }
}

for $k(1 .. $count) {

    $index[$k]=$k;
    $number[$k]=1;
}

$count=0;

foreach my $qui (sort hashValueDescendingNum (keys(%righthash))) {

        if ($qui =~ /^(.+)\t(.+)$/) {
           $former=$1;
           $latter=$2;
           if ($righthash{$qui} > $ARGV[7] && $geneoverlapoutput[$former][$latter] > $ARGV[5] && $condoverlapoutput[$former][$latter] > $ARGV[6]) {
              # Merge 'em, paying attention to @index and @number arrays
              # print("$former\t$latter\n");
              %genesandcond=();
              %scores=();
              %scoresB=();

              if ($index[$former] != $index[$latter]) {

              @GeneA=split('\t', $clustergenes[$index[$former]]);
              @CondA=split('\t', $clusterconds[$index[$former]]);
              @GeneB=split('\t', $clustergenes2[$index[$latter]]);
              @CondB=split('\t', $clusterconds2[$index[$latter]]);

              for my $m(0..($#GeneA-1)/2) {
                  $genesandcond{$GeneA[$m*2]}++;
                  $scores{$GeneA[$m*2]}=$GeneA[($m*2)+1];
              }
              for my $m(0..($#CondA-1)/2) {
                  $genesandcond{$CondA[$m*2]}++;
                  $scores{$CondA[$m*2]}=$CondA[($m*2)+1];
              }
              for my $m(0..($#GeneB-1)/2) {
                  $genesandcond{$GeneB[$m*2]}++;
                  $scoresB{$GeneB[$m*2]}=$GeneB[($m*2)+1];
              }
              for my $m(0..($#CondB-1)/2) {
                  $genesandcond{$CondB[$m*2]}++;
                  $scoresB{$CondB[$m*2]}=$CondB[($m*2)+1];
              }
              

        
           # Stuff to find average of the clusters and update @index and @numbers accordingly

           $condresults="";
           $generesults="";

           foreach $lockpick (keys(%genesandcond)) {

                   if ($genesandcond{$lockpick} == 2) {

                      $average=($scores{$lockpick}*$number[$index[$former]])+($scoresB{$lockpick}*$number[$index[$latter]]);
                      $average=$average/($number[$index[$former]]+$number[$index[$latter]]);

                   } elsif (exists $scores{$lockpick}) {

                      $average=($scores{$lockpick}*$number[$index[$former]]);
                      $average=$average/($number[$index[$former]]+$number[$index[$latter]]);

                   } elsif (exists $scoresB{$lockpick}) {

                      $average=($scoresB{$lockpick}*$number[$index[$latter]]);
                      $average=$average/($number[$index[$former]]+$number[$index[$latter]]);

                   }

                   # Create a hash / array of results then push it onto @clustergenes and @clusterconds

                   if ($lockpick =~ /G/) {

                   # Tests to see if $generesults has anything in it yet

                      if ($generesults eq "") {

                         $generesults=join "", $lockpick, "\t", $average, "\t";

                         } else {

                         $generesults=join "", $generesults, $lockpick, "\t", $average, "\t";

                         }

                   } elsif ($lockpick =~ /C/ ) {

                   # Tests to see if $condresults has anything in it yet

                         if ($condresults eq "") {

                            $condresults=join "", $lockpick, "\t", $average, "\t";

                         } else {

                            $condresults=join "", $condresults, $lockpick, "\t", $average, "\t";
                         }
                   }
           }

           # Pushes $generesults onto @clustergenes and $condresults onto @clusterconds

           push (@clustergenes, $generesults);
           push (@clusterconds, $condresults);
           push (@clustergenes2, $generesults);
           push (@clusterconds2, $condresults);

           # Calculates $newnumber, the number of component clusters that make up the new fused cluster

           $newnumber = $number[$index[$former]]+$number[$index[$latter]];
           push (@number, $newnumber);

           # Makes copy of @index so loop will have unmodified version to refer to
           # - causes problems without

           @index2=@index;

           for my $o(1..$#index) {
                 if ($index2[$o] == $index2[$former] || $index2[$o] == $index2[$latter]) {
                         $index[$o]=$#number;
                 }
           }
           }
        
        }

   }
}

# Loop to print out clusters

for my $v(1..$#index) {

#   $flag is to check if cluster has already been added

    $flag=0;
    foreach (@done) {
            if ($index[$v]==$_) {
               $flag=1;
               }
    }

#   If not, prints out cluster to output file

    if ($flag==0) {
       printf(OUT2 "Cluster $v, conditions:\n");
       printf(OUT2 "$clusterconds[$index[$v]]\n");
       printf(OUT2 "Genes:\n");
       printf(OUT2 "$clustergenes[$index[$v]]\n");
       printf(OUT2 "END\n");
       push(@done, $index[$v]);
       $counto++;
    }

}

# close(OUT);
close(OUT2);
