# Supplementary material for: A comparison of four clustering methods for brain expression microarray data
Source: BMC Bioinformatics. 2008 Nov 25;9:490. doi: 10.1186/1471-2105-9-490 (PMC2655095; doi:10.1186/1471-2105-9-490)
Supplement: Additional file 3 — Scripts to run ISA and memISA. ZIP archive containing the Perl and R scripts needed to run the version of ISA and memISA described here. Includes Instructions.txt, a step-by-step guide to using them. [file 1471-2105-9-490-S3.zip › QuickRecombine3.pl]

# QuickRecombine3.pl March 2007 Alex Richards
# Finds the names of all the files beginning OUTPUT in the directory
# It then runs scripts to uniqueify, deredundify, normalise, fuse and reiterate
# the clusters

# Takes as parameters the filename of the expression data normalised by gene,
# followed by the filename of the expression data normalised by condition,
# followed by the filename of the text file containing the gene names,
# followed by the filename of the text file containing the condition names.

# E.g. Combiner.pl McClureISAGeneNormalised.tsv McClureISACondNormalised.tsv CereGeneNames.txt CereCondNames.txt

opendir(thedir, ".");
@contents = grep !/^\.\.?$/, readdir thedir;
%toberecombined;
$command="";

foreach(@contents) {

        if($_ =~ /(DEREDtC\((.*?)\)tG\((.*?)\)\.txt)(\d?\d?\d?\d?\d)/) {


		$toberecombined{$1}=join(" ", "$toberecombined{$1}", "$4");

	}
}

foreach $key(keys %toberecombined) {

   
   $command=$key;
   $command=~ s/\(/\\\(/g;
   $command=~ s/\)/\\\)/g;
   system("perl DeredundifyRecombine.pl $command $toberecombined{$key}");


}
