# Supplementary material for: A comparison of four clustering methods for brain expression microarray data
Source: BMC Bioinformatics. 2008 Nov 25;9:490. doi: 10.1186/1471-2105-9-490 (PMC2655095; doi:10.1186/1471-2105-9-490)
Supplement: Additional file 3 — Scripts to run ISA and memISA. ZIP archive containing the Perl and R scripts needed to run the version of ISA and memISA described here. Includes Instructions.txt, a step-by-step guide to using them. [file 1471-2105-9-490-S3.zip › NormaliseScoresv0.2.pl]

# NormaliseScoresv0.2.pl Alex Richards Feb 2007
# Normalises the scores of the conditions and genes so that
# they're percentages

# In this version, the sum of both condition and gene scores adds up to 100
# This is so that both conditions and genes are on the same scale

open(IN, "$ARGV[0]");
open(OUT,">$ARGV[1]");

my @genescores;
my @genenames;
my @condscores;
my @condnames;
my $flaggy=0;
my $scoretotal;
my $theline;
my $count=1;

foreach(<IN>) {

              if ($_ =~ /Cluster/) {
                 if ($flaggy==0) {
                    $flaggy=1;
                    }
                 else {
                      printf(OUT "Cluster $count:\n");
                      $scoretotal=0;
                      foreach (@condscores) {
                              $scoretotal=$scoretotal+abs($_);
                      }
                      foreach (@genescores) {
                              $scoretotal=$scoretotal+abs($_);
                      }
                      for my $i(0..$#condscores) {
                          $condscores[$i]=($condscores[$i]/$scoretotal)*100;
                          printf(OUT "$condnames[$i]\t$condscores[$i]\n");
                          }
                      for my $i(0..$#genescores) {
                          $genescores[$i]=($genescores[$i]/$scoretotal)*100;
                          printf(OUT "$genenames[$i]\t$genescores[$i]\n");
                          }
                      @genescores=();
                      @condscores=();
                      @genenames=();
                      @condnames=();
		      $count++;
                      }
                 } elsif ($_=~ /^(C\d*?)\t(.*?)$/) {
                         $theline=$2;
                         chomp $theline;
                         push(@condscores,$2);
                         push(@condnames,$1);
                 } elsif ($_=~ /^(G\d*?)\t(.*?)$/) {
                         $theline=$2;
                         chomp $theline;
                         push(@genescores,$2);
                         push(@genenames,$1);
                 }

}

printf(OUT "Cluster $count:\n");
printf(OUT "Conditions:\n");
$scoretotal=0;
foreach (@condscores) {
        $scoretotal=$scoretotal+abs($_);
        }
for my $i(0..$#condscores) {
    $condscores[$i]=($condscores[$i]/$scoretotal)*100;
    printf(OUT "$condnames[$i]\t$condscores[$i]\n");
    }
$scoretotal=0;
printf(OUT "Genes:\n");
foreach (@genescores) {
        $scoretotal=$scoretotal+abs($_);
        }
for my $i(0..$#genescores) {
    $genescores[$i]=($genescores[$i]/$scoretotal)*100;
    printf(OUT "$genenames[$i]\t$genescores[$i]\n");
    }
close(OUT);
