# Supplementary material for: A comparison of four clustering methods for brain expression microarray data
Source: BMC Bioinformatics. 2008 Nov 25;9:490. doi: 10.1186/1471-2105-9-490 (PMC2655095; doi:10.1186/1471-2105-9-490)
Supplement: Additional file 3 — Scripts to run ISA and memISA. ZIP archive containing the Perl and R scripts needed to run the version of ISA and memISA described here. Includes Instructions.txt, a step-by-step guide to using them. [file 1471-2105-9-490-S3.zip › NamerDeol.pl]

# NamerDeol.pl Alex Richards March 2007

# File to convert the numbers from the de-overlapped ISA output to actual gene and condition names

open (IN, "$ARGV[0]");
open (GENES, "$ARGV[1]");
open (CONDS, "$ARGV[2]");
open (OUT, ">$ARGV[3]");

my @genes=<GENES>;
my @conds=<CONDS>;
my $theline;
my $output;

foreach (<IN>) {

        $theline=$_;
        chomp $theline;

        if ($theline =~ /^C(\d+)(.*?)$/) {
        
	   chomp $conds[$1];
#           $output=join "", "$conds[$1]", "$2","\n";
#           printf (OUT "$output");
		printf( OUT "$conds[$1]\t\t\t\t$2\n");
        
        } elsif ($theline =~ /^G(\d+)(.*?)$/) {
           
           chomp $genes[$1];
#           $output=join "", "$genes[$1]", "$2","\n";
#           printf (OUT "$output");
		printf( OUT "$genes[$1]\t\t\t\t$2\n");

        } else {
        
           printf (OUT "$theline\n");

        }
}
