# Supplementary material for: A comparison of four clustering methods for brain expression microarray data
Source: BMC Bioinformatics. 2008 Nov 25;9:490. doi: 10.1186/1471-2105-9-490 (PMC2655095; doi:10.1186/1471-2105-9-490)
Supplement: Additional file 3 — Scripts to run ISA and memISA. ZIP archive containing the Perl and R scripts needed to run the version of ISA and memISA described here. Includes Instructions.txt, a step-by-step guide to using them. [file 1471-2105-9-490-S3.zip › CombinerDEREDd.pl]

# CombinerDEREDd.pl May 2007 Alex Richards
# Finds the names of all the files beginning DERED in the directory
# It then runs post-processing scripts on them

opendir(thedir, ".");
@contents = grep !/^\.\.?$/, readdir thedir;

foreach(@contents) {

	if($_ =~ /DERED(tC\((.*?)\)tG\((.*?)\)\.txt)/) {
	
    		$teecee=$2;
    		$teegee=$3;
    		$title=$1;
    		$title=~s/\(/\\\(/g;
	    	$title=~s/\)/\\\)/g;    

                system("perl RemoveSmallAndFew.pl DERED$title REM$title 40 3");
		system("perl FindClusterOverlapTheNewNightmareC.pl REM$title REM$title COMP$title OVTABLE$title 1 0.65 0.55 0.65");
		system("perl TabGCToNewline.pl COMP$title COMP2$title");
		system("perl NormaliseScoresv0.2.pl COMP2$title NORM4$title");
		system("rm COMP$title");
		system("rm COMP2$title");
	


	}
}
