# Supplementary material for: A comparison of four clustering methods for brain expression microarray data
Source: BMC Bioinformatics. 2008 Nov 25;9:490. doi: 10.1186/1471-2105-9-490 (PMC2655095; doi:10.1186/1471-2105-9-490)
Supplement: Additional file 3 — Scripts to run ISA and memISA. ZIP archive containing the Perl and R scripts needed to run the version of ISA and memISA described here. Includes Instructions.txt, a step-by-step guide to using them. [file 1471-2105-9-490-S3.zip › ISANormalisationRealMissingB.r]

# Script to do ISA normalisation on a data frame

# Requires dataset to be loaded into Troy as a data frame with row and column names left on
# (ISAPerlCurrentv1.4.pl assume the presence of row and column names)

# -9 is the 'missing' value for the input data


# Finds the square root of the sum of the squares of each column and divides by it

Troy<-as.matrix(Troy)
TroyB<-Troy

squaresum<-0
themean<-0
num<-0

for (i in 1:length(Troy[1,])) {
    for (j in 1:length(Troy[,1])) {
        if (Troy[j,i] == -9) {
		
		} else {
        squaresum<-squaresum+(Troy[j,i]*Troy[j,i])
		num<-num+1
		}
        
    }
	squaresum<-squaresum/num
    squaresum<-sqrt(squaresum)
    for (j in 1:length(Troy[,1])) {
		if (Troy[j,i] == -9) {
		
		} else {

        Troy[j,i]<-(Troy[j,i])/squaresum

		}

    }
    
    squaresum<-0
	num<-0
    
}

# Finds the mean of each row, then deducts it from the row cells

for (i in 1:length(Troy[,1])) {

	nombre<-0
	themean<-0
    for (z in 1:length(Troy[1,])) {
    
		if (Troy[i, z] == -9) {
		
		} else {
	
        themean<-themean+Troy[i, z]
		nombre<-nombre+1

        }
    }
	
	themean<-themean/nombre
	
    for (j in 1:length(Troy[1,])) {
    
		if (Troy[i,j] == -9) {
		} else {
        Troy[i,j]<-Troy[i,j]-themean
    
		}
	
    }

}

# Finds the square root of the sum of the squares of each row and divides by it

for (i in 1:length(Troy[,1])) {
    for (j in 1:length(Troy[1,])) {

		if (Troy[i,j] == -9) {
		} else {
        squaresum<-squaresum+(Troy[i,j]*Troy[i,j])
		num<-num+1
		}

    }
	squaresum<-squaresum/num
    squaresum<-sqrt(squaresum)
    for (j in 1:length(Troy[1,])) {
	
		if (Troy[i,j] == -9) {
		
		} else {

        Troy[i,j]<-Troy[i,j]/squaresum

		}

    }

    squaresum<-0
	num<-0

}

write.table(Troy, file="JHAlzISAGeneNormalised.tsv", sep="\t")

Troy<-t(TroyB)
Troy<-as.matrix(Troy)

squaresum<-0
themean<-0

for (i in 1:length(Troy[1,])) {
    for (j in 1:length(Troy[,1])) {
        if (Troy[j,i] == -9) {
		
		} else {
        squaresum<-squaresum+(Troy[j,i]*Troy[j,i])
		num<-num+1
		}
        
    }
	squaresum<-squaresum/num
    squaresum<-sqrt(squaresum)
    for (j in 1:length(Troy[,1])) {
		if (Troy[j,i] == -9) {
		
		} else {

        Troy[j,i]<-(Troy[j,i])/squaresum

		}

    }
    
    squaresum<-0
	num<-0
    
}

# Finds the mean of each row, then deducts it from the row cells

for (i in 1:length(Troy[,1])) {

	nombre<-0
	themean<-0
    for (z in 1:length(Troy[1,])) {
    
		if (Troy[i, z] == -9) {
		
		} else {
	
        themean<-themean+Troy[i, z]
		nombre<-nombre+1

        }
    }
	
	themean<-themean/nombre
	
    for (j in 1:length(Troy[1,])) {
    
		if (Troy[i,j] == -9) {
		} else {
        Troy[i,j]<-Troy[i,j]-themean
    
		}
	
    }

}

# Finds the square root of the sum of the squares of each row and divides by it

for (i in 1:length(Troy[,1])) {
    for (j in 1:length(Troy[1,])) {

		if (Troy[i,j] == -9) {
		} else {
        squaresum<-squaresum+(Troy[i,j]*Troy[i,j])
		num<-num+1
		}

    }
	squaresum<-squaresum/num
    squaresum<-sqrt(squaresum)
    for (j in 1:length(Troy[1,])) {
	
		if (Troy[i,j] == -9) {
		
		} else {

        Troy[i,j]<-Troy[i,j]/squaresum

		}

    }

    squaresum<-0
	num<-0

}

Troy<-t(Troy)
write.table(Troy, file="JHAlzISACondNormalised.tsv", sep="\t")
