# Supplementary material for: A comparison of four clustering methods for brain expression microarray data
Source: BMC Bioinformatics. 2008 Nov 25;9:490. doi: 10.1186/1471-2105-9-490 (PMC2655095; doi:10.1186/1471-2105-9-490)
Supplement: Additional file 4 — Inter-method gene overlap. Spreadsheet showing inter-method gene overlap for clusters from all methods, in all datasets. Overlap is defined as the percentage of genes present in the smaller cluster that are also found in the larger cluster. [file 1471-2105-9-490-S4.xls]

## Sheet: Sheet1
Overlaps between clusters produced by different methods. Number here is the percentage of genes found in the smaller cluster also present in the larger cluster - so a subset of a larger cluster has 100% overlap.
Not complete yet - redoing a lot of k-means ones overnight, as they were using an old cluster set with the wrong value of k - this is the format though
40-70% overlap
Over 70% overlap
Penalised k-means (Set 1, k=23) vs k-means (Set 2, k=23) - Dobrin dataset
	Set 2, no 1, size 927	Set 2, no 2, size 1158	Set 2, no 3, size 710	Set 2, no 4, size 1585	Set 2, no 5, size 575	Set 2, no 6, size 1584	Set 2, no 7, size 1048	Set 2, no 8, size 497	Set 2, no 9, size 91	Set 2, no 10, size 702	Set 2, no 11, size 374	Set 2, no 12, size 236	Set 2, no 13, size 1178	Set 2, no 14, size 619	Set 2, no 15, size 1513	Set 2, no 16, size 1196	Set 2, no 17, size 638	Set 2, no 18, size 1409	Set 2, no 19, size 667	Set 2, no 20, size 1034	Set 2, no 21, size 750	Set 2, no 22, size 712	Set 2, no 23, size 877
Set 1, no 1, size 1349	0	0	0	0	0	58.1171	0	0	0	0	0	0	0	0	40.5486	0	0	0	0	0	0	0	0
Set 1, no 2, size 872	0	0	18.3099	0	0	0	65.9404	0	0	0	0	0	0	0	0	0	0	0	0	18.2339	0	0	0
Set 1, no 3, size 1307	0	0	0	39.4797	0	59.6787	0	0	0	0	0	0	0	0	0	0	0	0	0	0	0	0	0
Set 1, no 4, size 857	0	0	0	0	0	0	46.091	0	0	0	0	0	45.6243	0	0	0	0	0	9.5952	0	0	0	0
Set 1, no 5, size 804	95.8955	0	0	0	0	0	0	0	0	0	0	0	0	0	0	0	0.15674	0	0	0	0	3.37079	0
Set 1, no 6, size 543	0	0	0	0	95.7643	0	0	0	0	0.92081	0	0	0	0	0	0	0	0	0	0	0	2.94659	0
Set 1, no 7, size 1305	0	0	0	0	0	0	0	0	0	0	0	0	0	0	0	16.3043	0	83.5249	0	0	0	0	0
Set 1, no 8, size 1217	0	16.1485	0	83.2375	0	0	0	0	0	0	0	0	0	0.161551	0	0	0	0	0	0	0	0	0
Set 1, no 9, size 643	0	0	0	0	0.869565	0	0	2.8169	0	96.112	0	0	0	0	0	0	0	0	0	0	0	0	0
Set 1, no 10, size 469	0	0	0	0	0	0	0	90.6183	0	0	11.4973	0	0	0	0	0	0	0	0	0	0	0	0
Set 1, no 11, size 544	0	4.96324	0	5.69853	0	0	0	0	0	0	0	0	0	87.5	0	0	0	0	0.183824	0	0	0	0
Set 1, no 12, size 607	0	0	70.0165	0	0	0	0	0	0	0	0	0	0	0	0	0	0	0	0	13.8386	15.1565	0	0
Set 1, no 13, size 1105	0	0	0	0	0	0	0	0	0	0	0	0	0	0	0	90.1357	0	0	0	0	0	0	10.2623
Set 1, no 14, size 684	9.35673	0	0	0	0	0	0	0	2.8169	0	0	0	0	0	0	0	5.64263	0	0	0	84.6491	0	0
Set 1, no 15, size 306	0	0	0	0	0	0	0	0	0	0	84.3137	20.339	0	0	0	0	0	0	0	0	0	0	0
Set 1, no 16, size 1273	0	0	0	0	0	0	0	0	0	0	0	0	0	0	74.3912	0	0	24.5876	0	0	0	0	0
Set 1, no 17, size 797	0	0	0	0	0	0	0	0	0	0	0	0	0	0	0	0	0	0	0	0	0	0	98.7453
Set 1, no 18, size 882	7.70975	0	0	0	0	0	0	0	0	0	0	0	0	0	0	0	0	0	0	87.5283	4.13333	0	0
Set 1, no 19, size 625	0.32	0	0	0	0.695652	0	0	0	0	0	0	0	0	0	0	0	88.64	0	0	0	0	9.28	0
Set 1, no 20, size 955	0	93.5079	0	0	0	0	0	0	0	0	0	0	4.18848	1.93861	0	0	0	0	0	0	0	0	0
Set 1, no 21, size 609	0	0	0	0	0	0	0	0	0	3.44828	0	0	0	0	0	0	0	0	0	0	0	96.0591	0
Set 1, no 22, size 653	0	0	18.2236	0	0	0	9.64778	0	0	0	0	0	0	0	0	0	0	0	71.2098	0	0	0	0
Set 1, no 23, size 990	0	3.33333	0	0	0	0	0	0	0	0	0	0	73.9394	16.8013	0	0	0	0	16.1919	0	0	0	0
Penalised k-means (Set 1, k=23) vs k-means (Set 2, k=23) - MC66 dataset
	Set 2, no 1, size 744	Set 2, no 2, size 310	Set 2, no 3, size 250	Set 2, no 4, size 135	Set 2, no 5, size 678	Set 2, no 6, size 854	Set 2, no 7, size 648	Set 2, no 8, size 814	Set 2, no 9, size 405	Set 2, no 10, size 446	Set 2, no 11, size 334	Set 2, no 12, size 628	Set 2, no 13, size 105	Set 2, no 14, size 791	Set 2, no 15, size 739	Set 2, no 16, size 496	Set 2, no 17, size 773	Set 2, no 18, size 328	Set 2, no 19, size 208	Set 2, no 20, size 811	Set 2, no 21, size 843	Set 2, no 22, size 892	Set 2, no 23, size 509
Set 1, no 1, size 700	0	0	0	0	0	0	0	81.1429	0	0	0	0	0	18.8571	0	0	0	0	0	0	0	0	0
Set 1, no 2, size 784	0	0	0	0	0	0	0	0	0	0	0	0	0	0	0	0	23.8034	0	0	0	0	76.5306	0
Set 1, no 3, size 695	0	0	0	0	0	0	6.17284	0	0	0	0	0	0	94.2446	0	0	0	0	0	0	0	0	0
Set 1, no 4, size 227	0	0	81.9383	0	0	0	0	0	0	0	0	0	0	0	0	0	8.81057	0	0	0	0	9.2511	0
Set 1, no 5, size 474	0	0	0	0	0	0	0	0	0	1.12108	0	92.616	0	0	0	0	0	0	0	0	0	0	6.32911
Set 1, no 6, size 724	15.3315	0	0	0	0	0	0	0	0	0	0	0	0	0	0	0	0	0	0	0	84.6685	0	0
Set 1, no 7, size 768	0	0	0	0	0	65.1042	0	0	0	0	0	0	0	0	0	0	0	0	0	0	0	34.8958	0
Set 1, no 8, size 784	84.0054	0	0	28.1481	0	0	0	0	0	0	9.58084	0	0	0	12.0433	0	0	0	0	0	0	0	0
Set 1, no 9, size 552	0	0	0	0	3.44203	0	0	0	25.9259	0	0	0	0	0	0	0	0	0	0	0	0	0	84.0864
Set 1, no 10, size 297	0	0	0	0	0	0	0	0	51.8519	0	0	41.0774	0	0	0	0	0	0	0	0	0	0	7.07071
Set 1, no 11, size 733	0	0	10	0	0	0	0	0	0	0	0	0	0	0	0	0	76.3984	0	0	0	20.191	0	0
Set 1, no 12, size 400	0	0	0	0	0	0	0	0	0	87.5	0	12.5	0	0	0	0	0	0	0	0	0	0	0
Set 1, no 13, size 331	0	0	0	0	20.2417	0	0	0	40.1813	0	0	0	0	0	0	0	0	39.939	0	0	0	0	0
Set 1, no 14, size 302	0	88.0795	0	0	0	0	0	0	0	11.9205	0	0	0	0	0	0	0	0	0	0	0	0	0
Set 1, no 15, size 298	1.34228	0	12	0	0	0	0	0	0	0	64.4295	0	0	0	0	0	0	0	0	0	24.1611	0	0
Set 1, no 16, size 175	0	6.85714	0	0	0	0	0	0	0	0	0	0	0	0	0	0	0	0	93.1429	0	0	0	0
Set 1, no 17, size 699	0	0	0	0	0	48.784	0	0	0	0	0	0	0	0	0	0	0	0	0	51.216	0	0	0
Set 1, no 18, size 486	0	0	0	0	0	0	0	0	0	0	0	0	0	0	0	100	0	0	0	0	0	0	0
Set 1, no 19, size 615	0	0	0	0	0	0	98.5366	0	0	0	0	0	0	0	0	1.81452	0	0	0	0	0	0	0
Set 1, no 20, size 674	0	0	0	42.963	6.37982	0	0	0	0	0	0	0	0	0	81.7507	0	0	6.70732	0	0	0	0	0
Set 1, no 21, size 362	0.552486	0	0	0.740741	0	0	0	0	0	0	30.2395	0	0	0	27.0718	0	0	48.7805	0	0	0	0	0
Set 1, no 22, size 540	0	0	0	1.48148	99.0741	0	0	0	0	0	0	0	0	0	0	0	0	0.609756	0	0	0	0	0.196464
Set 1, no 23, size 685	0	0	0	0	0	0	0	34.8905	0	0	0	0	0	0	0	0	0	0	0	65.1095	0	0	0
Penalised k-means (Set 1, k=23) vs k-means (Set 2, k=23) - PB dataset
	Set 2, no 1, size 1740	Set 2, no 2, size 1002	Set 2, no 3, size 672	Set 2, no 4, size 855	Set 2, no 5, size 994	Set 2, no 6, size 993	Set 2, no 7, size 1549	Set 2, no 8, size 256	Set 2, no 9, size 370	Set 2, no 10, size 896	Set 2, no 11, size 1014	Set 2, no 12, size 1037	Set 2, no 13, size 991	Set 2, no 14, size 56	Set 2, no 15, size 1776	Set 2, no 16, size 1523	Set 2, no 17, size 1208	Set 2, no 18, size 1299	Set 2, no 19, size 43	Set 2, no 20, size 560	Set 2, no 21, size 1059	Set 2, no 22, size 53	Set 2, no 23, size 134
Set 1, no 1, size 960	0	0	0	0	0	0	0	0	0	0	0	0	0	0	0	0	64.8958	0	0	0	33.5417	0	0
Set 1, no 2, size 1709	0	0	0	0	0	0	0	0	0	0	0	0	0	0	93.0369	0	0	7.62125	0	0	0	0	0
Set 1, no 3, size 516	0	87.7907	0	0	0	0	0	0	0	0	10.8527	0	1.16279	0	0	0	0	0	0	0	0	0	0
Set 1, no 4, size 880	0	0	0	0	0	0	0	0	0	0	99.3182	0	0	0	0	0	0	0	0	0	0	1.88679	0
Set 1, no 5, size 745	0	0	0	34.2282	0	0	0	0	0	64.9664	0	0	0	1.78571	0	0	0	0	0	0	0	0	0
Set 1, no 6, size 1218	0	0	0	0	0	0	0	0	0	0	0	0	0	0	0	0	0	98.4401	0	0	0	0	0
Set 1, no 7, size 851	0	8.81316	0	0	0	0	0	0	0	0	0	0	90.0118	1.78571	0	0	0	0	0	0	0	0	0
Set 1, no 8, size 1696	88.2665	0	0	0	0	0	0	0	0	0	0	0	0	0	10.5542	0	0	0	0	0	0	0	0
Set 1, no 9, size 38	0	0	0	0	0	0	0	0	0	0	0	0	0	0	0	0	0	0	0	0	0	97.3684	0
Set 1, no 10, size 334	0	0	0	0	0	0	0	25.3906	80.2395	0	0	0	0	0	0	0	0	0	0	0	0	0	0
Set 1, no 11, size 1464	16.2568	0	0	0	0	0	82.6503	0	0	0	0	0	0	0	0	0	0	0	0	0	0	0	0
Set 1, no 12, size 758	0	0	0	0	44.9868	0	0	0	0	52.7704	0	0	0	19.6429	0	0	0	0	0	0	0	0	0
Set 1, no 13, size 908	0	0	0	0	0	85.022	0	0	0	0	0	13.8767	0	0	0	0	0	0	0	0	0	1.88679	0
Set 1, no 14, size 604	0	0	81.1258	0	0	0	0	0	0	0	0	0	0	0	0	0	0	0	0	20.1786	0	0	0
Set 1, no 15, size 925	0	0	0	0	0	0	0	0	0	0	0.864865	97.8378	0	0	0	0	0	0	0	0	0	3.77358	0
Set 1, no 16, size 537	0	85.8473	0	0	0	0	0	0	0	0	12.2905	0	0.931099	0	0	0	0	0	0	0	0	0	0
Set 1, no 17, size 756	0	0	25.2976	77.2487	0	0	0	0	0	0	0	0	0	0	0	0	0	0	0	0	0	0	0
Set 1, no 18, size 525	0	0	0	0	0	0	0	0	23.5135	0	0	0	0	0	0	0	0	0	0	82.8571	0	0	0
Set 1, no 19, size 231	0	0	0	0	0	0	0	78.7879	0	0	0	0	0	0	0	0	0	0	0	0	0	0	36.5672
Set 1, no 20, size 862	0	0	0	0	74.594	0	0	0	0	0	0	0	22.8538	17.8571	0	0	0	0	0	0	0	0	0
Set 1, no 21, size 945	0	0	0	0	0	22.1164	0	0	0	0	0	0	0	0	0	0	0	0	0	0	76.4021	0	0
Set 1, no 22, size 1293	0	0	0	0	0	0	26.0634	0	0	0	0	0	0	0	0	72.8538	0	0	0	0	0	0	0
Set 1, no 23, size 1160	0	0	0	0	0	0	0	0	0	0	0	0	0	0	0	49.569	49.3966	0	0	0	0	0	0
Penalised k-means (Set 1, k=22) vs k-means (Set 2, k=22) - complex dataset
	Set 2, no 1, size 67	Set 2, no 2, size 626	Set 2, no 3, size 547	Set 2, no 4, size 829	Set 2, no 5, size 456	Set 2, no 6, size 413	Set 2, no 7, size 181	Set 2, no 8, size 542	Set 2, no 9, size 650	Set 2, no 10, size 564	Set 2, no 11, size 644	Set 2, no 12, size 492	Set 2, no 13, size 507	Set 2, no 14, size 276	Set 2, no 15, size 819	Set 2, no 16, size 427	Set 2, no 17, size 342	Set 2, no 18, size 552	Set 2, no 19, size 714	Set 2, no 20, size 626	Set 2, no 21, size 580	Set 2, no 22, size 857
Set 1, no 1, size 500	0	0	0	0	0	0	0	0	0	39.6	0	0	0	0	0	0	0	5.8	0	54.6	0	0
Set 1, no 2, size 615	0	0	0	0	0	0	0	0	0	0	64.065	0	0	0	35.935	0	0	0	0	0	0	0
Set 1, no 3, size 554	0	0	0	0	0	0	0	36.5314	0	0	0	0	0	0	0	0	0	34.058	0	30.3249	0	0
Set 1, no 4, size 479	0	0	0	0	0	0	0	0	0	25.261	0	10.6472	0	0	0	0	0	64.0919	0	0	0	0
Set 1, no 5, size 551	0	24.1379	0	0	0	0	0	54.059	0	0	0	0	0	0	0	0	0	0	0	0	22.686	0
Set 1, no 6, size 524	0	40.6489	0	0	0	0	0	0	45.4198	0	0	0	0	0	0	0	0	0	0	0	13.9313	0
Set 1, no 7, size 477	0	57.2327	0	0	0	0	0	6.7086	0	0	0	0	0	0	0	0	0	0	0	36.0587	0	0
Set 1, no 8, size 387	0	0	0	0	0	0	0	0	0	0	0	0	0	0	0	38.2429	69.883	0	0	0	0	0
Set 1, no 9, size 458	0	0	47.8166	0	0	0	0	0	0	0	0	0	0	0	0	55.9719	0	0	0	0	0	0
Set 1, no 10, size 260	0	0	0	0	0	0	0	0	0	0	0	0	0	73.4615	0	0	26.5385	0	0	0	0	0
Set 1, no 11, size 473	0	0	53.6998	0	0	52.5424	0	0	0	0	0	0	0	0	0	0.468384	0	0	0	0	0	0
Set 1, no 12, size 814	0	0	0	0	0	0	0	0	0	0	0	0	0	0	66.4619	0	0	0	0	0	0	33.5381
Set 1, no 13, size 407	0	0	9.82801	0	0	7.37101	0	0	0	0	0	82.801	0	0	0	0	0	0	0	0	0	0
Set 1, no 14, size 639	0	0	0	0	0	0	0	0	0	0	0	0	16.9625	0	0	0	0	0	86.5415	0	0	0
Set 1, no 15, size 587	0	0	0	0	14.4737	0	0	0	55.1959	0	33.5605	0	0	0	0	0	0	0	0	0	0	0
Set 1, no 16, size 523	7.37101	0	0	0	15.7895	0	0	0	16.4436	0	0	0	0	0	0	0	0	0	0	0	69.7897	0
Set 1, no 17, size 411	0	0	0	0	74.4526	0	0	0	0	0	12.4088	0	0	0	13.1387	0	0	0	0	0	0	0
Set 1, no 18, size 472	0	0	0	0	0	34.6247	0	0	0	49.7881	0	19.9153	0	0	0	0	0	0	0	0	0	0
Set 1, no 19, size 421	0	0	0	0	0	0	0	0	0	0	0	0	100	0	0	0	0	0	0	0	0	0
Set 1, no 20, size 770	0	0	0	79.2208	0	0	0	0	0	0	0	0	0	0	0	0	0	0	22.409	0	0	0
Set 1, no 21, size 792	0	0	0	27.2727	0	0	0	0	0	0	0	0	0	0	0	0	0	0	0	0	0	72.7273
Set 1, no 22, size 172	0	0	0	0	0	0	69.7674	0	0	0	0	0	0	30.2326	0	0	0	0	0	0	0	0
k-means (Set 1, k=23) vs CRC (Set 2) - Dobrin dataset
	Set 2, no 1, size 1091	Set 2, no 2, size 1165	Set 2, no 3, size 1169	Set 2, no 4, size 1294	Set 2, no 5, size 986	Set 2, no 6, size 1210	Set 2, no 7, size 1531	Set 2, no 8, size 1479	Set 2, no 9, size 1132	Set 2, no 10, size 367	Set 2, no 11, size 1521	Set 2, no 12, size 1119	Set 2, no 13, size 1476	Set 2, no 14, size 919	Set 2, no 15, size 801	Set 2, no 16, size 565	Set 2, no 17, size 297	Set 2, no 18, size 275	Set 2, no 19, size 193	Set 2, no 20, size 158	Set 2, no 21, size 357	Set 2, no 22, size 366	Set 2, no 23, size 158	Set 2, no 24, size 17	Set 2, no 25, size 17	Set 2, no 26, size 1
Set 1, no 1, size 927	0	0	0	0	22.438	0	0	0	0.21575	0	0	70.4423	0	0	0	0	14.8148	0	0	2.53165	0	0	0	5.88235	0	0
Set 1, no 2, size 1158	0	22.7979	0	67.8756	0	0	0	0	0	0	0	0	0	0	0	0	0	1.09091	0	0	21.8487	0	0	0	11.7647	0
Set 1, no 3, size 710	42.5352	0	0	0	0	0	0	0	34.0845	0	0	0	0	0	0	0	12.7946	0	0	0	0	28.4153	0	0	5.88235	0
Set 1, no 4, size 1585	0	0	0	28.3617	0	0	0	71.5348	0	0	0	0	0	0	0	0	0	36.7273	0	0	5.32213	0	0	0	5.88235	0
Set 1, no 5, size 575	0	0	0	0	0	0	0	0	0	0	0	0	0	64	27.6522	0	0	0	0	23.4177	0	0	0	5.88235	0	0
Set 1, no 6, size 1584	0	0	0	0	0	0	0	28.4652	0	0	63.8396	0	0	0	0	0	0	57.0909	0	0	0	0	0.632911	0	0	0
Set 1, no 7, size 1048	56.0115	0	37.3092	0	0	0	0	0	0	0	0	0	0	0	0	0	0	0	0	0	0	12.8415	0	0	11.7647	0
Set 1, no 8, size 497	0	0	0	0	0	0	0	0	0	0	0	0	0	0	8.65191	88.5312	0	0	0	0	0	0	0	11.7647	0	0
Set 1, no 9, size 91	0	0	0	0	0	0	0	0	0	0	0	0	0	0	0	0	0	0	100	0	0	0	0	0	0	0
Set 1, no 10, size 702	0	0	0	0	0	0	0	0	0	0	0	0	0	10.2564	85.3276	0	0	0	0	11.3924	0	0	0	35.2941	0	0
Set 1, no 11, size 374	0	0	0	0	0	0	0	0	0	64.8501	0	0	0	0	0	33.4225	0	0	0	0	0	0	0	11.7647	0	0
Set 1, no 12, size 236	0	0	0	0	0	0	0	0	0	54.661	0	0	0	0	0	0	0	0	52.8497	0	0	0	0	0	0	0
Set 1, no 13, size 1178	0	57.5966	37.2113	0	0	0	0	0	0	0	0	0	0	0	0	0	0	0	0	0	9.52381	2.45902	0	0	17.6471	0
Set 1, no 14, size 619	0	34.5719	0.161551	22.7787	0	0	0	0	0	0	0	0	0	0	0	0	0	0.363636	0	0	62.465	2.18579	0	0	17.6471	0
Set 1, no 15, size 1513	0	0	0	0	0	0	55.5849	0	0	0	36.3516	0	0	0	0	0	0	4.72727	0	0	0	0	51.8987	0	5.88235	0
Set 1, no 16, size 1196	0	0	0	0	0	27.9264	0	0	0	0	0	0	69.5652	0	0	0	0	0	0	0	0	0	10.7595	0	0	0
Set 1, no 17, size 638	0	0	0	0	76.489	0	0	0	0	0	0	0.15674	0	12.069	0	0	0.673401	0	0	32.9114	0	0	0	11.7647	0	0
Set 1, no 18, size 1409	0	0	0	0	0	0	48.9709	0	0	0	0	0	45.7062	0	0	0	0	0	0	0	0	0	36.0759	0	0	0
Set 1, no 19, size 667	11.3943	2.3988	51.2744	0	0	0	0	0	0	0	0	0	0	0	0	0	0	0	0	0	0.840336	53.2787	0	0	17.6471	100
Set 1, no 20, size 1034	12.1857	0	0	0	0	0	0	0	77.7563	0	0	4.0619	0	0	0	0	12.1212	0	0	0	0	0.819672	0	5.88235	5.88235	0
Set 1, no 21, size 750	0	0	0	0	4.66667	0	0	0	11.2	0	0	56.4	0	0	0	0	59.596	0	0	1.26582	0	0	0	5.88235	0	0
Set 1, no 22, size 712	0	0	0	0	35.8146	0	0	0	0	0	0	0	0	56.4607	0	0	0	0	0	28.481	0	0	0	5.88235	0	0
Set 1, no 23, size 877	0	0	0	0	0	99.886	0	0	0	0	0	0	0	0	0	0	0	0	0	0	0	0	0.632911	0	0	0
k-means (Set 1, k=23) vs CRC (Set 2) - MC66 dataset
	Set 2, no 1, size 242	Set 2, no 2, size 975	Set 2, no 3, size 922	Set 2, no 4, size 697	Set 2, no 5, size 380	Set 2, no 6, size 884	Set 2, no 7, size 738	Set 2, no 8, size 512	Set 2, no 9, size 982	Set 2, no 10, size 365	Set 2, no 11, size 878	Set 2, no 12, size 699	Set 2, no 13, size 935	Set 2, no 14, size 877	Set 2, no 15, size 975	Set 2, no 16, size 387	Set 2, no 17, size 372	Set 2, no 18, size 101	Set 2, no 19, size 204	Set 2, no 20, size 117	Set 2, no 21, size 181	Set 2, no 22, size 44	Set 2, no 23, size 51
Set 1, no 1, size 744	0	0	0	0	0	94.8925	0	0	0	0	0	0	0	0	0	0	4.56989	0	0	0	4.97238	0	1.96078
Set 1, no 2, size 310	19.4215	0	0	0	0	0	0	0	0	0	0	0	0	0	0	81.9355	0	6.93069	0	0	0	0	0
Set 1, no 3, size 250	0	0	0	0	79.6	0	0	0	9.2	0	0	0	0	0	5.6	0	0.8	0	0.490196	0	0	2.27273	3.92157
Set 1, no 4, size 135	0	0	0	0	0	5.18519	0	0	0	0	8.14815	0	0	0	0	0	0.740741	0	0	0	79.2593	0	7.84314
Set 1, no 5, size 678	0	0	0	0	0	0	48.8201	0	0	28.4932	26.8437	0	0	0	0	0	0	0	0	0	17.6796	0	9.80392
Set 1, no 6, size 854	0	0	0	0	0	0	0	0	0	0	0	0	77.5176	6.79157	0	0	0	0	51.9608	0	0	6.81818	0
Set 1, no 7, size 648	0	0	66.5123	0	0	0	0	0	0	0	0	31.3272	0	0	0	0	0	0	0	0	0	13.6364	0
Set 1, no 8, size 814	0	84.2752	0	0	0	0	0	0	0	0	0	0	0	10.5651	0	0	0	0	4.90196	0	0	43.1818	0
Set 1, no 9, size 405	0	0	0	40	0	0	34.0741	0	0	19.726	0	0	0	0	0	0	0	0	0	0	0	0	33.3333
Set 1, no 10, size 446	0	0	0	0	0	0	0	58.0717	0	0	0	0	0	0	0	34.1085	0	42.5743	0	0	0	0	1.96078
Set 1, no 11, size 334	0	0	0	0	0	11.3772	0	0	0.299401	0	0	0	0	0	0	0	84.7305	0	0	0	0.552486	0	7.84314
Set 1, no 12, size 628	0	0	0	53.5032	0	0	0	49.4141	0	0	0	0	0	0	0	0	0	25.7426	0	0	0	0	1.96078
Set 1, no 13, size 105	0	0	0	0	0	0	0	0	0	0	0	0	0	0	0	0	0	0	0	100	0	0	0
Set 1, no 14, size 791	0	36.0303	61.5676	0	0	0	0	0	0	0	0	0	0	0	0	0	0	0	0	0	0	25	0
Set 1, no 15, size 739	0	0	0	0	0	12.3139	0	0	0	0.273973	80.5142	0	0	0	0	0	4.30108	0	0	0	12.7072	0	0
Set 1, no 16, size 496	0	0	0	0	0	0	0	0	0	0	0	99.7984	0	0	0	0	0	0	0	0	0	2.27273	0
Set 1, no 17, size 773	0	0	0	0	25	0	0	0	31.3066	0	0	0	0	0	54.3338	0	0	0	0	0	0	0	0
Set 1, no 18, size 328	0	0	0	0	0	0	0	0	0	57.0122	27.439	0	0	0	0	0	9.45122	0	0	0	1.65746	0	15.6863
Set 1, no 19, size 208	93.75	0	0	0	0	0	0	0	0	0	0	0	0	0	0	0	0	0	0	10.2564	0	0	0
Set 1, no 20, size 811	0	0	0	0	0	0	0	0	0	0	0	0	0	90.3822	0	0	0	0	32.3529	0	0	6.81818	0
Set 1, no 21, size 843	0	0	0	0	11.8421	4.62633	0	0	84.9348	0	0	0	0	0	0	0	5.91398	0	0	0	2.76243	0	3.92157
Set 1, no 22, size 892	0	0	0	0	10.7895	0	0	0	0	0	0	0	30.4933	0	60.6502	0	0	0	9.80392	0	0	0	0
Set 1, no 23, size 509	0	0	0	39.0963	0	0	52.8487	0	0	0	0	0	0	0	0	0	0	24.7525	0	0	0.552486	0	11.7647
k-means (Set 1, k=23) vs CRC (Set 2) - PB dataset
	Set 2, no 1, size 1341	Set 2, no 2, size 1657	Set 2, no 3, size 1889	Set 2, no 4, size 1175	Set 2, no 5, size 840	Set 2, no 6, size 2002	Set 2, no 7, size 743	Set 2, no 8, size 1235	Set 2, no 9, size 869	Set 2, no 10, size 848	Set 2, no 11, size 984	Set 2, no 12, size 316	Set 2, no 13, size 1743	Set 2, no 14, size 863	Set 2, no 15, size 675	Set 2, no 16, size 518	Set 2, no 17, size 140	Set 2, no 18, size 191	Set 2, no 19, size 153	Set 2, no 20, size 176	Set 2, no 21, size 143	Set 2, no 22, size 48	Set 2, no 23, size 63
Set 1, no 1, size 1740	0	0	46.7241	0	0	45.1724	0	0	0	0	0	0	0	0	0	0	0	0	14.3791	0	0	0	0
Set 1, no 2, size 1002	0	0	0	0	0	0	0	0	82.6237	0	10.874	0	0	0	0	0	0	0	0	14.2045	0	0	28.5714
Set 1, no 3, size 672	0	0	0	0	0	0	0	0	0	0	0	0	0	37.9464	53.4226	0	0	0	0	0	0	35.4167	0
Set 1, no 4, size 855	0	0	0	0	18.5714	0	0	0	0	0	0	0	0	71.1111	0	0	12.8571	0	0	0	0	14.5833	0
Set 1, no 5, size 994	0	0	0	0	0	0	10.9017	0	0	89.9764	0	0	0	0	0	0	22.8571	0	0	0	0	0	6.34921
Set 1, no 6, size 993	0	0	0	27.4924	0	0	0	54.3807	0	0	0	0	0	0	0	0	0	45.0262	0	0	0	0	0
Set 1, no 7, size 1549	0	19.3673	69.4642	0	0	0	0	0	0	0	0	0	0	0	0	0	0	0	32.0261	0	0	0	0
Set 1, no 8, size 256	0	0	0	0	0	0	0	0	0	0	0	100	0	0	0	0	0	0	0	0	0	0	0
Set 1, no 9, size 370	0	0	0	0	0	0	0	0	0	0	0	11.0759	0	0	0	83.7838	0	0	0	0	0	20.8333	0
Set 1, no 10, size 896	0	0	0	0	81.4286	0	0	0	0	9.78774	0	0	0	0	0	0	37.1429	0	0	0	0	0	0
Set 1, no 11, size 1014	0	0	0	0	0	0	0	0	0	0	88.5163	0	0	0	0	0	0	0	0	47.1591	0	0	1.5873
Set 1, no 12, size 1037	0	0	0	86.9817	0	0	0	0	0	0	0.609756	0	0	0	0	0	0	2.6178	0	20.4545	0	0	1.5873
Set 1, no 13, size 991	0	0	0	0	0	0	88.9637	0	17.3763	0	0	0	0	0	0	0	0	0	0	0	0	0	41.2698
Set 1, no 14, size 56	0	0	0	0	0	0	1.78571	0	0	3.57143	0	0	0	0	0	0	67.8571	0	0	0	0	2.08333	14.2857
Set 1, no 15, size 1776	0	0	0	0	0	68.4685	0	0	0	0	0	0	25.4733	0	0	0	0	0	3.26797	0	0	0	0
Set 1, no 16, size 1523	0.671141	89.1005	0	0	0	0	0	0	0	0	0	0	0	0	0	0	0	0	38.5621	0	0	0	0
Set 1, no 17, size 1208	93.8742	0	0	0	0	0	0	0	0	0	0	0	0	0	0	0	0	8.90052	11.7647	0	0	0	0
Set 1, no 18, size 1299	0	0	0	0	0	0	0	0	0	0	0	0	100	0	0	0	0	0	0	0	0	0	0
Set 1, no 19, size 43	0	0	0	0	0	0	0	0	0	0	0	0	0	0	0	0	0	0	0	0	100	0	0
Set 1, no 20, size 560	0	0	0	0	0	0	0	0	0	0	0	0	0	0	56.4286	40.1544	0	0	0	0	0	27.0833	0
Set 1, no 21, size 1059	18.6969	0	0	0	0	0	0	65.628	0	0	0	0	0	0	0	0	0	41.3613	0	0	0	0	0
Set 1, no 22, size 53	0	0	0	0	0	0	0	0	0	0	0	0	0	0	0	0	0	7.54717	0	60.3774	0	0	9.43396
Set 1, no 23, size 134	0	0	0	0	0	0	0	0	0	0	0	18.6567	0	0	0	0	0	0	0	0	74.6269	0	0
k-means (Set 2, k=22) vs CRC (Set 1) - complex dataset
	Set 2, no 1, size 67	Set 2, no 2, size 626	Set 2, no 3, size 547	Set 2, no 4, size 829	Set 2, no 5, size 456	Set 2, no 6, size 413	Set 2, no 7, size 181	Set 2, no 8, size 542	Set 2, no 9, size 650	Set 2, no 10, size 564	Set 2, no 11, size 644	Set 2, no 12, size 492	Set 2, no 13, size 507	Set 2, no 14, size 276	Set 2, no 15, size 819	Set 2, no 16, size 427	Set 2, no 17, size 342	Set 2, no 18, size 552	Set 2, no 19, size 714	Set 2, no 20, size 626	Set 2, no 21, size 580	Set 2, no 22, size 857
Set 1, no 1, size 775	0	0	0	0	0	28.0872	0	0	0	54.9645	0	50.6098	0	0	0	0	0	18.1159	0	0	0	0
Set 1, no 2, size 906	0	0	0	51.146	0	0	0	0	0	0	0	0	0	0	0	0	0	0	67.507	0	0	0
Set 1, no 3, size 710	0	0	0	0	25.6579	0	0	0	38	0	53.7267	0	0	0	0	0	0	0	0	0	0	0
Set 1, no 4, size 457	0	85.9956	0	0	0	0	0	0.218818	0	0	0	0	0	0	0	0	0	0	0	11.5974	2.18818	0
Set 1, no 5, size 546	0	0	0	0	0	0	0	2.02952	0	21.0623	0	0	0	0	0	0	0	1.8315	0	75.0916	0	0
Set 1, no 6, size 697	0	0	44.2413	0	0	57.8692	0	0	0	0	0	43.9024	0	0	0	0	0	0	0	0	0	0
Set 1, no 7, size 812	0	0	0	0	0	0	0	0	0	0	19.4099	0	0	0	67.3645	0	0	0	0	0	0	17.2414
Set 1, no 8, size 341	0	0	0	0	0	0	56.3536	0	0	0	0	0	0	85.8696	0	0	0.58651	0	0	0	0	0
Set 1, no 9, size 730	0	0	0	0	0	0	0	0	0	0	0	0	100	0	0	0	0	0	31.2325	0	0	0
Set 1, no 10, size 138	0	0	31.8841	0	0	34.058	0	0	0	0.724638	0	8.69565	0	0	0	22.4638	2.17391	0	0	0	0	0
Set 1, no 11, size 853	0	0	0	39.5657	0	0	0	0	0	0	0	0	0	0	0.1221	0	0	0	0	0	0	61.4302
Set 1, no 12, size 732	0	16.7732	0	0	1.53509	0	0	0	56.1538	0	0	0	0	0	0	0	0	0	0	0	43.9655	0
Set 1, no 13, size 566	0	0	46.2523	0	0	0	0	0	0	0	0	0	0	0	0	73.0679	0.292398	0	0	0	0	0
Set 1, no 14, size 453	0	0	0	0	0	0	0	0	0	0	0	0	0	13.0435	0	18.9696	98.2456	0	0	0	0	0
Set 1, no 15, size 665	0	15.4952	0	0	0	0	0	74.7232	0	0	0	0	0	0	0	0	0	0.181159	0	9.58466	17.5862	0
Set 1, no 16, size 483	0	0	0	0	27.8509	0	0	0	0	0	30.2277	0	0	0	43.4783	0	0	0	0	0	0	0
Set 1, no 17, size 145	100	0	0	0	0	0	53.7931	0	0	0	0	0	0	0	0	0	0	0	0	0	0	0
Set 1, no 18, size 611	0	0	0	0	0	0	0	14.7601	0	15.6028	0	0	0	0	0	0	0	70.1087	0	9.1653	0	0
Set 1, no 19, size 272	0	0	0	20.2206	0	0	0	0	0	0	0	0	0	0	16.5441	0	0	0	0	0	0	63.2353
Set 1, no 20, size 409	0	0.977995	0	0	46.9438	0	0	0	5.86797	0	0	0	0	0	0	0	0	0	0	0	46.2103	0
Set 1, no 21, size 133	0	5.26316	0	0	0	1.50376	0	22.5564	0	20.3008	0	3.00752	0	0	0	0	0	26.3158	0	18.0451	3.00752	0
Set 1, no 22, size 40	0	0	25	0	0	0	0	0	25	0	0	0	0	0	0	0	0	25	25	0	0	0
k-means (Set 1, k=23) vs ISA (Set 2) - Dobrin dataset
	Set 2, no 1, size 1267	Set 2, no 2, size 753	Set 2, no 3, size 746	Set 2, no 4, size 388	Set 2, no 5, size 675	Set 2, no 6, size 661	Set 2, no 7, size 1369	Set 2, no 8, size 49
Set 1, no 1, size 927	0	0	4.95979	0.515464	0	14.5234	0.539374	0
Set 1, no 2, size 1158	0	10.757	3.08311	6.70103	0	6.20272	0.0863558	0
Set 1, no 3, size 710	1.83099	0	7.60563	0.257732	5.03704	0.151286	18.8732	10.2041
Set 1, no 4, size 1585	1.1839	12.8818	9.38338	10.8247	2.96296	2.42057	4.09058	2.04082
Set 1, no 5, size 575	0	0	3.65217	0	2.6087	0	26.7826	2.04082
Set 1, no 6, size 1584	1.65746	15.0066	6.56836	15.4639	5.03704	1.36157	6.06282	12.2449
Set 1, no 7, size 1048	0	2.92165	6.16622	1.03093	0	9.53101	1.04962	0
Set 1, no 8, size 497	0	0	3.01811	0	0.402414	5.6338	8.65191	0
Set 1, no 9, size 91	0	0	1.0989	0	0	26.3736	1.0989	0
Set 1, no 10, size 702	0	0.14245	5.12821	0.515464	0	9.83359	2.5641	0
Set 1, no 11, size 374	0	0	3.47594	0	0	10.4278	4.54545	0
Set 1, no 12, size 236	0	0	2.11864	0	0	10.1695	3.38983	0
Set 1, no 13, size 1178	0	5.9761	6.97051	2.57732	0	9.53101	0.764007	0
Set 1, no 14, size 619	3.71567	0	10.3393	0.515464	9.36995	0	29.0792	10.2041
Set 1, no 15, size 1513	2.92028	16.9987	6.30027	17.0103	5.92593	1.21029	4.96713	8.16327
Set 1, no 16, size 1196	23.2441	12.6162	1.34048	15.9794	6.96296	0	2.17391	12.2449
Set 1, no 17, size 638	0.31348	0	3.60502	0	2.97806	0	20.2194	0
Set 1, no 18, size 1409	5.13023	17.3971	2.94906	19.8454	5.92593	0.605144	2.7027	10.2041
Set 1, no 19, size 667	1.64918	0	7.7961	0.515464	5.84708	0.151286	21.8891	2.04082
Set 1, no 20, size 1034	0	0.664011	4.69169	1.03093	0	11.649	0.580271	0
Set 1, no 21, size 750	1.33333	0	5.22788	0.515464	7.11111	0	28.4	12.2449
Set 1, no 22, size 712	0	0	3.51124	0	0	14.2209	0.842697	0
Set 1, no 23, size 877	88.0274	3.05445	0.268097	6.18557	39.8519	0	0.798176	18.3673
k-means (Set 1, k=23) vs ISA (Set 2) - MC66 dataset
	Set 2, no 1, size 67	Set 2, no 2, size 715	Set 2, no 3, size 366	Set 2, no 4, size 720	Set 2, no 5, size 148	Set 2, no 6, size 538	Set 2, no 7, size 318	Set 2, no 8, size 593
Set 1, no 1, size 744	4.47761	0	3.27869	0	2.02703	3.34572	0	2.69815
Set 1, no 2, size 310	5.97015	8.06452	1.6129	0.322581	0.675676	5.80645	1.29032	4.83871
Set 1, no 3, size 250	4.47761	43.6	0.8	1.2	0.675676	0.4	15.2	7.6
Set 1, no 4, size 135	0	0	42.2222	0	0.740741	77.7778	10.3704	62.963
Set 1, no 5, size 678	8.95522	0	5.46448	0	3.37838	7.0632	0.943396	5.56492
Set 1, no 6, size 854	4.47761	7.69231	5.46448	0.277778	14.8649	4.64684	9.43396	6.23946
Set 1, no 7, size 648	1.49254	4.93827	1.91257	31.4815	8.78378	0.743494	9.43396	3.37268
Set 1, no 8, size 814	5.97015	7.27273	6.01093	0.833333	16.2162	3.90335	10.6918	5.73356
Set 1, no 9, size 405	8.95522	16.7901	0.546448	0	0	0	3.14465	1.23457
Set 1, no 10, size 446	8.95522	6.27803	5.46448	0	0.675676	9.86547	1.57233	7.84753
Set 1, no 11, size 334	1.49254	28.4431	1.79641	0.299401	0	0.299401	5.97484	4.49102
Set 1, no 12, size 628	4.47761	4.4586	2.45902	0.477707	2.02703	3.5316	2.51572	4.21585
Set 1, no 13, size 105	0	0.952381	3.80952	0	0	9.52381	0	0.952381
Set 1, no 14, size 791	0	6.29371	3.00546	1.94444	16.2162	1.48699	11.6352	4.04722
Set 1, no 15, size 739	4.47761	0	1.63934	0	0	0.929368	0.314465	2.02361
Set 1, no 16, size 496	0	1.20968	0.546448	96.371	6.08108	0.403226	1.25786	0.403226
Set 1, no 17, size 773	7.46269	0	10.6557	0	5.40541	6.69145	2.83019	5.05902
Set 1, no 18, size 328	4.47761	29.5732	0.609756	1.21951	1.35135	0	6.91824	3.04878
Set 1, no 19, size 208	1.49254	5.76923	1.92308	0	0	11.5385	0	5.76923
Set 1, no 20, size 811	5.97015	6.01399	5.7377	0.416667	9.45946	4.83271	9.74843	6.23946
Set 1, no 21, size 843	4.47761	0.13986	9.28962	0	2.02703	7.43494	2.20126	7.58853
Set 1, no 22, size 892	8.95522	2.51748	7.37705	0	6.75676	4.27509	1.88679	4.04722
Set 1, no 23, size 509	2.98507	0	9.28962	0	2.7027	13.556	1.57233	10.8055
k-means (Set 1, k=23) vs ISA (Set 2) - PB dataset
	Set 2, no 1, size 94	Set 2, no 2, size 713	Set 2, no 3, size 515	Set 2, no 4, size 616	Set 2, no 5, size 811
Set 1, no 1, size 1740	0	9.67742	16.3107	0.811688	0.493218
Set 1, no 2, size 1002	0	2.6648	0.38835	0	10.9741
Set 1, no 3, size 672	1.06383	1.04167	0	0	1.93452
Set 1, no 4, size 855	0	0.981767	0.38835	0	3.08261
Set 1, no 5, size 994	0	0	0.194175	0	7.39827
Set 1, no 6, size 993	6.38298	5.6101	2.3301	0	8.0148
Set 1, no 7, size 1549	0	9.53717	13.2039	0	1.47965
Set 1, no 8, size 256	0	0	0	0	1.95312
Set 1, no 9, size 370	0	1.89189	0.27027	0	1.35135
Set 1, no 10, size 896	0	0	0	0	5.54871
Set 1, no 11, size 1014	0	1.54278	0.38835	0	12.4538
Set 1, no 12, size 1037	0	2.52454	0.776699	0	10.6042
Set 1, no 13, size 991	64.8936	1.12202	0.194175	0	11.4673
Set 1, no 14, size 56	0	87.5	21.4286	0	48.2143
Set 1, no 15, size 1776	0	8.8359	14.1748	7.79221	0.123305
Set 1, no 16, size 1523	0	12.0617	11.2621	0	3.20592
Set 1, no 17, size 1208	0	11.2202	9.70874	0.487013	5.79531
Set 1, no 18, size 1299	4.25532	7.99439	13.0097	89.4481	0
Set 1, no 19, size 43	19.1489	0	0	0	0
Set 1, no 20, size 560	0	0.892857	0	0	2.14286
Set 1, no 21, size 1059	0	7.85414	6.99029	0	6.41184
Set 1, no 22, size 53	0	100	66.0377	0	66.0377
Set 1, no 23, size 134	0	0.746269	0	0	0
k-means (Set 1, k=22) vs ISA (Set 2) - complex dataset
	Set 2, no 1, size 759	Set 2, no 2, size 390	Set 2, no 3, size 1141	Set 2, no 4, size 1926
Set 1, no 1, size 67	5.97015	1.49254	0	4.47761
Set 1, no 2, size 626	12.6198	10.2564	0	0.958466
Set 1, no 3, size 547	1.82815	0.512821	0	26.3254
Set 1, no 4, size 829	3.16206	7.4359	10.8565	16.7672
Set 1, no 5, size 456	6.35965	3.84615	0	39.0351
Set 1, no 6, size 413	22.5182	10.2564	0	8.95884
Set 1, no 7, size 181	10.4972	4.41989	0	13.2597
Set 1, no 8, size 542	5.35055	1.53846	0	32.1033
Set 1, no 9, size 650	8.61538	6.92308	0	0.461538
Set 1, no 10, size 564	13.6525	7.17949	0	3.36879
Set 1, no 11, size 644	4.81366	6.41026	0	0.15528
Set 1, no 12, size 492	0.203252	0.512821	0	32.7236
Set 1, no 13, size 507	0.197239	0.769231	99.6055	10.4536
Set 1, no 14, size 276	6.88406	1.81159	0	27.1739
Set 1, no 15, size 819	5.00659	7.4359	0	16.2393
Set 1, no 16, size 427	7.96253	3.33333	0	19.9063
Set 1, no 17, size 342	8.77193	2.33918	0	24.269
Set 1, no 18, size 552	2.53623	1.28205	0	38.0435
Set 1, no 19, size 714	1.40056	4.61538	76.0504	12.465
Set 1, no 20, size 626	15.9744	8.97436	0	2.39617
Set 1, no 21, size 580	6.55172	4.61538	0	27.4138
Set 1, no 22, size 857	3.0303	8.46154	0.350058	15.7526
k-means (Set 1, k=23) vs memISA (Set 2) - Dobrin dataset
	Set 2, no 1, size 45	Set 2, no 2, size 931	Set 2, no 3, size 772	Set 2, no 4, size 780	Set 2, no 5, size 1228	Set 2, no 6, size 3093	Set 2, no 7, size 1813
Set 1, no 1, size 927	0	15.6419	4.53368	0.769231	0.539374	8.30636	0
Set 1, no 2, size 1158	4.44444	3.65199	1.03627	9.48718	10.6218	4.83592	0.0863558
Set 1, no 3, size 710	0	0.140845	3.80282	0.704225	0.140845	33.9437	2.8169
Set 1, no 4, size 1585	11.1111	1.71858	1.68394	14.8718	11.5635	12.1767	1.76656
Set 1, no 5, size 575	0	0.173913	12.6957	0	0	38.2609	0.869565
Set 1, no 6, size 1584	33.3333	1.07411	1.1658	17.0513	13.9251	10.8586	2.65152
Set 1, no 7, size 1048	0	7.94844	2.84974	3.20513	3.91221	7.06107	0
Set 1, no 8, size 497	0	11.0664	16.499	0	0	20.7243	0
Set 1, no 9, size 91	0	37.3626	24.1758	0	0	7.69231	0
Set 1, no 10, size 702	0	15.3846	10.114	0.569801	0.14245	16.9516	0
Set 1, no 11, size 374	0	17.6471	10.6952	0.534759	0.26738	22.1925	0
Set 1, no 12, size 236	0	18.6441	20.339	0	0	19.4915	0
Set 1, no 13, size 1178	4.44444	6.55209	2.59067	6.92308	6.70628	7.97963	0.0848896
Set 1, no 14, size 619	4.44444	0	4.03877	2.10016	0.323102	43.9418	5.97738
Set 1, no 15, size 1513	20	0.75188	1.1658	17.5641	16.1238	10.4428	4.16391
Set 1, no 16, size 1196	4.44444	0.107411	0.388601	8.07692	13.5452	5.76923	45.4849
Set 1, no 17, size 638	0	0.940439	10.1881	0.31348	0.15674	35.2665	1.25392
Set 1, no 18, size 1409	11.1111	0.537057	1.1658	13.3333	15.228	7.38112	10.149
Set 1, no 19, size 667	0	0.449775	5.3973	0.749625	0.449775	39.8801	3.14843
Set 1, no 20, size 1034	4.44444	10.8485	4.40415	1.53846	0.967118	6.96325	0.0967118
Set 1, no 21, size 750	0	0.266667	8.53333	0.533333	0	40.2667	3.2
Set 1, no 22, size 712	2.22222	20.927	7.58427	0.561798	0.140449	9.55056	0
Set 1, no 23, size 877	0	0	0.129534	1.53846	9.12201	5.0171	96.3512
k-means (Set 1, k=23) vs memISA (Set 2) - MC66 dataset
	Set 2, no 1, size 436	Set 2, no 2, size 194	Set 2, no 3, size 979	Set 2, no 4, size 2546	Set 2, no 5, size 307	Set 2, no 6, size 207
Set 1, no 1, size 744	5.04587	5.6701	0.134409	8.46774	7.16612	3.86473
Set 1, no 2, size 310	4.51613	0.515464	0.967742	28.7097	0	0.483092
Set 1, no 3, size 250	3.6	0	3.2	66.4	0.4	0
Set 1, no 4, size 135	17.037	0.740741	3.7037	95.5556	0.740741	2.96296
Set 1, no 5, size 678	6.65138	1.54639	0.737463	14.6018	0.977199	1.93237
Set 1, no 6, size 854	4.3578	18.0412	1.05386	19.6721	18.241	19.8068
Set 1, no 7, size 648	2.98165	2.57732	50.7716	14.8148	1.9544	2.89855
Set 1, no 8, size 814	4.81651	14.9485	2.457	19.2875	9.77199	13.5266
Set 1, no 9, size 405	4.19753	0	0.987654	34.5679	0	0
Set 1, no 10, size 446	6.42202	0.515464	0.672646	28.2511	0	0.483092
Set 1, no 11, size 334	1.79641	1.03093	2.09581	50.5988	0	0
Set 1, no 12, size 628	8.7156	0	0.796178	19.1083	0	0
Set 1, no 13, size 105	7.61905	0	0	16.1905	0	0
Set 1, no 14, size 791	2.52294	10.3093	6.8268	15.0442	8.46906	7.24638
Set 1, no 15, size 739	5.04587	0.515464	0.270636	5.81867	3.90879	2.89855
Set 1, no 16, size 496	1.83486	1.03093	97.7823	9.07258	0.651466	0.483092
Set 1, no 17, size 773	5.27523	10.8247	0.517464	12.1604	13.6808	11.5942
Set 1, no 18, size 328	4.26829	0	3.04878	45.7317	0	0
Set 1, no 19, size 208	5.76923	0	0.480769	22.5962	0	0
Set 1, no 20, size 811	5.27523	14.433	1.72626	18.2491	13.6808	14.4928
Set 1, no 21, size 843	4.81651	7.21649	0.118624	13.7604	10.0977	6.76329
Set 1, no 22, size 892	5.27523	9.27835	0.44843	14.6861	9.77199	10.1449
Set 1, no 23, size 509	7.33945	0.515464	0.392927	21.8075	0.651466	0.966184
k-means (Set 1, k=23) vs memISA (Set 2) - PB dataset
	Set 2, no 1, size 949	Set 2, no 2, size 2234	Set 2, no 3, size 1400	Set 2, no 4, size 2425	Set 2, no 5, size 840	Set 2, no 6, size 664	Set 2, no 7, size 622	Set 2, no 8, size 290	Set 2, no 9, size 545	Set 2, no 10, size 745
Set 1, no 1, size 1740	15.3846	8.96552	12.1429	15.4598	16.1905	14.3072	22.1865	15.1724	12.4771	12.7517
Set 1, no 2, size 1002	0.948367	13.1737	5.08982	0.898204	0.952381	0.753012	0.482315	0.344828	0	5.10067
Set 1, no 3, size 672	0	3.57143	0.744048	0	0	0.150602	0	0	0	0.744048
Set 1, no 4, size 855	0	5.26316	1.52047	0.233918	0	0.451807	0	0	0	1.87919
Set 1, no 5, size 994	0.105374	7.04225	4.82897	0.402414	0.119048	0.301205	0	0	0	2.01342
Set 1, no 6, size 993	3.89884	16.2135	6.94864	3.42397	4.28571	3.46386	1.44695	1.37931	0.917431	6.57718
Set 1, no 7, size 1549	16.6491	12.0723	11.5714	10.4584	14.5238	13.8554	16.7203	10.6897	8.25688	7.51678
Set 1, no 8, size 256	0	2.73438	1.17188	0	0	0	0	0	0	0
Set 1, no 9, size 370	0.27027	3.24324	2.7027	0	0.27027	0.540541	0	0.344828	0	0.810811
Set 1, no 10, size 896	0	6.47321	4.6875	0.223214	0	0.150602	0	0	0	0.939597
Set 1, no 11, size 1014	0.842993	14.2998	7.49507	1.38067	1.19048	0.903614	0.643087	0.344828	0.183486	2.41611
Set 1, no 12, size 1037	1.58061	16.3934	5.1109	1.44648	1.66667	1.65663	0.482315	0.689655	0.550459	5.36913
Set 1, no 13, size 991	0.52687	10.999	5.85267	1.10999	0.119048	0.451807	0	0	0	2.28188
Set 1, no 14, size 56	32.1429	91.0714	19.6429	0	28.5714	17.8571	0	16.0714	0	33.9286
Set 1, no 15, size 1776	15.0685	6.53153	11.6429	35.473	14.4048	14.006	19.4534	17.931	25.6881	10.0671
Set 1, no 16, size 1523	14.9631	14.4452	10	6.89429	14.0476	10.241	13.9871	8.27586	4.0367	11.0067
Set 1, no 17, size 1208	11.275	18.8742	8.60927	4.63576	10.2381	9.93976	6.75241	5.51724	2.93578	9.39597
Set 1, no 18, size 1299	5.05796	3.9261	7.31332	79.3687	9.64286	14.759	13.5048	20.3448	41.8349	3.22148
Set 1, no 19, size 43	0	0	0	0	0	0	0	0	0	0
Set 1, no 20, size 560	0	3.21429	1.25	0	0	0.178571	0	0	0	1.07143
Set 1, no 21, size 1059	6.21707	18.0359	6.61001	3.58829	5.71429	7.37952	2.89389	4.48276	1.2844	9.12752
Set 1, no 22, size 53	77.3585	100	58.4906	11.3208	60.3774	52.8302	0	50.9434	7.54717	66.0377
Set 1, no 23, size 134	0	0.746269	0.746269	0	0	0	0	0	0	0
k-means (Set 1, k=22) vs memISA (Set 2) - complex dataset
	Set 2, no 1, size 114	Set 2, no 2, size 53	Set 2, no 3, size 463	Set 2, no 4, size 641	Set 2, no 5, size 116
Set 1, no 1, size 67	0	0	2.98507	0	0
Set 1, no 2, size 626	0	0	8.85529	0	0.862069
Set 1, no 3, size 547	0	5.66038	0.863931	0	0
Set 1, no 4, size 829	14.0351	5.66038	7.5594	0	11.2069
Set 1, no 5, size 456	0	13.2075	5.04386	0	0
Set 1, no 6, size 413	0	1.88679	10.8959	0	0
Set 1, no 7, size 181	0	0	6.07735	0	0
Set 1, no 8, size 542	0	5.66038	2.37581	0	0
Set 1, no 9, size 650	3.50877	3.77358	6.2635	0	7.75862
Set 1, no 10, size 564	0	5.66038	6.47948	0	0
Set 1, no 11, size 644	4.38596	5.66038	5.39957	0	11.2069
Set 1, no 12, size 492	0	1.88679	1.2959	0	0
Set 1, no 13, size 507	28.0702	7.54717	1.07991	95.4635	24.1379
Set 1, no 14, size 276	0	1.88679	2.89855	0	0
Set 1, no 15, size 819	7.01754	5.66038	7.5594	0	12.931
Set 1, no 16, size 427	0	1.88679	3.74707	0	0
Set 1, no 17, size 342	0	0	3.21637	0	0
Set 1, no 18, size 552	0	5.66038	2.15983	0	0
Set 1, no 19, size 714	28.0702	1.88679	4.31965	24.493	15.5172
Set 1, no 20, size 626	0	3.77358	7.5594	0	0.862069
Set 1, no 21, size 580	0	9.43396	5.83153	0	0
Set 1, no 22, size 857	14.9123	13.2075	7.34341	0	15.5172
CRC (Set 1) vs ISA (Set 2) - Dobrin dataset
	Set 2, no 1, size 1267	Set 2, no 2, size 753	Set 2, no 3, size 746	Set 2, no 4, size 388	Set 2, no 5, size 675	Set 2, no 6, size 661	Set 2, no 7, size 1369	Set 2, no 8, size 49
Set 1, no 1, size 1091	0	0.929615	3.6193	0.515464	0	6.80787	0.824931	0
Set 1, no 2, size 1165	0	4.51527	3.8874	2.83505	0	5.29501	1.20172	0
Set 1, no 3, size 1169	0	2.92165	3.6193	1.03093	0.296296	5.90015	1.11206	0
Set 1, no 4, size 1294	0	6.3745	3.35121	6.4433	0.148148	2.26929	0.386399	0
Set 1, no 5, size 986	0	0	1.60858	0.257732	1.18519	8.6233	7.91075	2.04082
Set 1, no 6, size 1210	74.2149	6.3745	0.268097	11.3402	41.3333	0	0.826446	22.449
Set 1, no 7, size 1531	1.65746	16.7331	1.74263	16.4948	2.51852	0	0.876552	4.08163
Set 1, no 8, size 1479	0	11.0226	2.94906	9.27835	0	1.36157	0.292184	0
Set 1, no 9, size 1132	0	0.132802	2.54692	0.773196	0.296296	9.22844	3.44523	0
Set 1, no 10, size 367	0	0	1.90736	0	0	8.71935	5.44959	0
Set 1, no 11, size 1521	0.23678	14.6082	2.94906	15.7216	0.888889	1.66415	0.584368	4.08163
Set 1, no 12, size 1119	0	0	1.20643	0	0	10.1362	5.09383	0
Set 1, no 13, size 1476	13.1018	17.7955	0.670241	19.3299	5.48148	0.151286	1.38787	10.2041
Set 1, no 14, size 919	0	0	0.402145	0	0.592593	9.07716	10.1197	0
Set 1, no 15, size 801	0	0	3.6193	0	0.888889	7.71558	10.2372	0
Set 1, no 16, size 565	0	0	3.00885	0	0.353982	6.37168	7.07965	0
Set 1, no 17, size 297	5.05051	0.3367	25.9259	1.0101	17.5084	3.7037	52.862	12.2449
Set 1, no 18, size 275	13.8182	14.1818	23.2727	5.09091	20.7273	3.63636	48.3636	10.2041
Set 1, no 19, size 193	0	0	2.07254	0	0	19.6891	3.10881	0
Set 1, no 20, size 158	1.89873	0	43.038	0.632911	12.6582	5.6962	42.4051	2.04082
Set 1, no 21, size 357	4.48179	7.56303	20.7283	1.96078	13.1653	8.40336	45.9384	10.2041
Set 1, no 22, size 366	5.7377	0.546448	25.6831	0.546448	16.6667	1.36612	53.2787	12.2449
Set 1, no 23, size 158	35.443	20.2532	32.2785	12.0253	31.0127	3.79747	46.2025	10.2041
CRC (Set 1) vs ISA (Set 2) - MC66 dataset
	Set 2, no 1, size 67	Set 2, no 2, size 715	Set 2, no 3, size 366	Set 2, no 4, size 720	Set 2, no 5, size 148	Set 2, no 6, size 538	Set 2, no 7, size 318	Set 2, no 8, size 593
Set 1, no 1, size 242	1.49254	6.61157	2.06612	0.413223	0	10.3306	0.413223	6.19835
Set 1, no 2, size 975	2.98507	6.15385	4.91803	0.555556	18.2432	2.23048	9.43396	5.73356
Set 1, no 3, size 922	0	5.73427	1.91257	11.9444	16.8919	0.929368	11.3208	3.54132
Set 1, no 4, size 697	2.98507	4.5911	2.73224	0	1.35135	3.34572	0	1.85497
Set 1, no 5, size 380	13.4328	30	11.7486	0.526316	4.05405	15.5263	16.3522	21.3158
Set 1, no 6, size 884	0	0	2.18579	0	0.675676	2.23048	0	1.85497
Set 1, no 7, size 738	1.49254	0	3.00546	0	1.35135	6.50558	0.314465	4.72175
Set 1, no 8, size 512	4.47761	5.46875	0.819672	0	0	0.976562	0.314465	1.36719
Set 1, no 9, size 982	0	0	4.91803	0	1.35135	2.41636	0	1.85497
Set 1, no 10, size 365	10.4478	28.4932	0.547945	0	1.35135	0	3.45912	1.36986
Set 1, no 11, size 878	0	0	1.63934	0	0	2.04461	0	1.34907
Set 1, no 12, size 699	0	2.71817	0.819672	84.5494	9.45946	0.185874	4.08805	1.51771
Set 1, no 13, size 935	1.49254	0.979021	4.91803	0	12.8378	1.48699	0	1.18044
Set 1, no 14, size 877	1.49254	1.67832	2.73224	0	9.45946	1.11524	0.314465	1.51771
Set 1, no 15, size 975	1.49254	0	3.82514	0	4.72973	1.30112	0	0.84317
Set 1, no 16, size 387	2.98507	9.04393	0	0	0	3.10078	0.314465	2.06718
Set 1, no 17, size 372	2.98507	29.8387	2.18579	0	0.675676	0.268817	5.66038	6.1828
Set 1, no 18, size 101	10.4478	0	38.6139	2.9703	2.9703	74.2574	13.8614	71.2871
Set 1, no 19, size 204	8.95522	43.1373	11.7647	0.980392	5.40541	20.5882	29.902	31.3725
Set 1, no 20, size 117	1.49254	0.854701	3.4188	0	0	10.2564	0	1.7094
Set 1, no 21, size 181	5.97015	0	38.1215	0	0.675676	70.7182	9.94475	58.5635
Set 1, no 22, size 44	6.81818	52.2727	31.8182	36.3636	4.54545	50	59.0909	45.4545
Set 1, no 23, size 51	19.6078	43.1373	35.2941	9.80392	13.7255	23.5294	49.0196	37.2549
CRC (Set 1) vs ISA (Set 2) - PB dataset
	Set 2, no 1, size 94	Set 2, no 2, size 713	Set 2, no 3, size 515	Set 2, no 4, size 616	Set 2, no 5, size 811
Set 1, no 1, size 1341	0	7.43338	5.63107	0	4.06905
Set 1, no 2, size 1657	0	7.43338	5.63107	0	0.739827
Set 1, no 3, size 1889	1.06383	7.01262	10.0971	0.162338	0
Set 1, no 4, size 1175	0	1.40252	0.194175	0	7.64488
Set 1, no 5, size 840	0	0	0	0	1.10974
Set 1, no 6, size 2002	6.38298	9.11641	13.9806	2.11039	0
Set 1, no 7, size 743	0	0.56101	0	0	9.55585
Set 1, no 8, size 1235	0	2.24404	0.38835	0	3.45253
Set 1, no 9, size 869	0	0.420757	0	0	6.53514
Set 1, no 10, size 848	0	0	0	0	1.60296
Set 1, no 11, size 984	0	0	0	0	4.43896
Set 1, no 12, size 316	0	0	0	0	1.89873
Set 1, no 13, size 1743	64.8936	9.67742	17.8641	94.3182	0
Set 1, no 14, size 863	0	0	0	0	0.863132
Set 1, no 15, size 675	0	0	0	0	1.62963
Set 1, no 16, size 518	0	0	0	0	0.772201
Set 1, no 17, size 140	0	27.1429	6.42857	0	50
Set 1, no 18, size 191	4.25532	38.2199	23.0366	1.57068	30.8901
Set 1, no 19, size 153	19.1489	56.2092	54.902	2.61438	22.8758
Set 1, no 20, size 176	0	26.1364	11.9318	0	48.2955
Set 1, no 21, size 143	0	0.699301	0	0	0
Set 1, no 22, size 48	0	50	4.16667	0	29.1667
Set 1, no 23, size 63	0	33.3333	17.4603	0	38.0952
CRC (Set 1) vs ISA (Set 2) - complex dataset
	Set 2, no 1, size 759	Set 2, no 2, size 390	Set 2, no 3, size 1141	Set 2, no 4, size 1926
Set 1, no 1, size 775	7.24638	4.10256	0	14.8387
Set 1, no 2, size 906	1.58103	5.12821	44.702	12.0309
Set 1, no 3, size 710	3.52113	3.84615	0	0.28169
Set 1, no 4, size 457	10.2845	5.89744	0	0
Set 1, no 5, size 546	8.79121	2.5641	0	0.3663
Set 1, no 6, size 697	4.87805	2.5641	0	17.3601
Set 1, no 7, size 812	1.97628	4.61538	0	1.35468
Set 1, no 8, size 341	6.45161	2.6393	0	23.4604
Set 1, no 9, size 730	0.547945	2.5641	98.7671	9.58904
Set 1, no 10, size 138	48.5507	28.2609	0	60.1449
Set 1, no 11, size 853	1.58103	7.4359	0.7034	6.79953
Set 1, no 12, size 732	7.10383	5.38462	0	0.409836
Set 1, no 13, size 566	2.4735	0.512821	0	21.5548
Set 1, no 14, size 453	7.06402	1.79487	0	24.0618
Set 1, no 15, size 665	8.7218	4.87179	0	19.3985
Set 1, no 16, size 483	8.48861	6.66667	0	29.8137
Set 1, no 17, size 145	9.65517	3.44828	0	11.0345
Set 1, no 18, size 611	5.23732	3.07692	0	29.4599
Set 1, no 19, size 272	13.9706	11.0294	0	72.0588
Set 1, no 20, size 409	13.4474	7.17949	0	57.4572
Set 1, no 21, size 133	48.8722	27.0677	0	67.6692
Set 1, no 22, size 40	50	25	0	55
CRC (Set 1) vs memISA (Set 2) - Dobrin dataset
	Set 2, no 1, size 45	Set 2, no 2, size 931	Set 2, no 3, size 772	Set 2, no 4, size 780	Set 2, no 5, size 1228	Set 2, no 6, size 3093	Set 2, no 7, size 1813
Set 1, no 1, size 1091	0	5.6928	2.72021	1.28205	1.5582	8.06599	0
Set 1, no 2, size 1165	0	3.86681	1.29534	5.89744	4.8927	7.72532	0
Set 1, no 3, size 1169	0	4.61869	3.36788	3.58974	3.59281	7.95552	0
Set 1, no 4, size 1294	0	1.39635	0.777202	9.87179	6.43322	5.3323	0
Set 1, no 5, size 986	0	9.77444	9.58549	0.128205	0.20284	18.0527	0.507099
Set 1, no 6, size 1210	0	0	0.129534	3.71795	10.0826	5.20661	89.0083
Set 1, no 7, size 1531	2.22222	0	0.777202	16.2821	15.1466	4.76813	4.24559
Set 1, no 8, size 1479	6.66667	1.18153	0.518135	13.8462	10.4235	5.27383	0.0676133
Set 1, no 9, size 1132	0	9.23738	5.31088	0.769231	0.441696	10.2473	0
Set 1, no 10, size 367	0	15.8038	13.624	0	0	22.8883	0
Set 1, no 11, size 1521	4.44444	1.07411	0.388601	17.1795	14.4137	4.93097	0.920447
Set 1, no 12, size 1119	0	11.0634	5.18135	0.384615	0.268097	10.992	0
Set 1, no 13, size 1476	2.22222	0.214823	0.388601	11.2821	16.6938	4.40379	23.8482
Set 1, no 14, size 919	0	10.4461	11.7876	0	0	18.6072	0.217628
Set 1, no 15, size 801	0	10.8614	12.6943	0.25641	0	24.5943	0.249688
Set 1, no 16, size 565	0	12.3894	15.9292	0.176991	0	19.115	0
Set 1, no 17, size 297	2.22222	4.3771	11.7845	2.3569	0.673401	79.1246	8.75421
Set 1, no 18, size 275	33.3333	2.54545	5.45455	7.63636	18.1818	72.7273	22.5455
Set 1, no 19, size 193	0	30.0518	21.7617	0	0	15.544	0
Set 1, no 20, size 158	0	8.86076	13.2911	3.79747	0.632911	74.0506	5.06329
Set 1, no 21, size 357	2.22222	7.84314	8.96359	5.04202	11.2045	71.7087	8.68347
Set 1, no 22, size 366	0	1.91257	8.19672	3.00546	0.819672	82.5137	10.3825
Set 1, no 23, size 158	26.6667	3.79747	5.06329	12.6582	29.7468	70.8861	46.8354
CRC (Set 1) vs memISA (Set 2) - MC66 dataset
	Set 2, no 1, size 436	Set 2, no 2, size 194	Set 2, no 3, size 979	Set 2, no 4, size 2546	Set 2, no 5, size 307	Set 2, no 6, size 207
Set 1, no 1, size 242	4.54545	0	0.826446	24.7934	0	0
Set 1, no 2, size 975	4.3578	18.0412	2.46154	16.1026	13.6808	14.4928
Set 1, no 3, size 922	2.75229	6.70103	21.9089	13.2321	5.53746	5.7971
Set 1, no 4, size 697	4.81651	0.515464	0.143472	17.7905	0	0.483092
Set 1, no 5, size 380	9.21053	3.09278	3.68421	77.6316	1.9544	1.93237
Set 1, no 6, size 884	3.44037	3.60825	0	5.0905	7.81759	4.34783
Set 1, no 7, size 738	5.9633	0	0.135501	12.1951	0.977199	1.44928
Set 1, no 8, size 512	5.27523	0	0	17.5781	0	0
Set 1, no 9, size 982	2.06422	10.3093	0	6.72098	13.355	9.66184
Set 1, no 10, size 365	4.65753	0	0.547945	49.0411	0	0
Set 1, no 11, size 878	2.75229	0.515464	0	5.01139	3.25733	1.93237
Set 1, no 12, size 699	2.29358	1.54639	90.9871	11.0157	0.977199	0.966184
Set 1, no 13, size 935	2.06422	15.9794	0	10.0535	19.2182	18.8406
Set 1, no 14, size 877	3.44037	14.9485	0.22805	9.57811	13.355	15.942
Set 1, no 15, size 975	2.98165	11.3402	0.102564	5.74359	12.3779	13.0435
Set 1, no 16, size 387	2.58398	0	0	25.5814	0	0
Set 1, no 17, size 372	2.41935	1.54639	1.88172	57.7957	0	0
Set 1, no 18, size 101	39.604	1.9802	9.90099	98.0198	0	1.9802
Set 1, no 19, size 204	9.31373	3.60825	7.84314	93.1373	3.92157	3.43137
Set 1, no 20, size 117	8.54701	0	0	18.8034	0	0
Set 1, no 21, size 181	20.9945	2.76243	6.07735	93.9227	0	2.20994
Set 1, no 22, size 44	34.0909	6.81818	47.7273	97.7273	6.81818	9.09091
Set 1, no 23, size 51	56.8627	1.96078	27.451	100	5.88235	3.92157
CRC (Set 1) vs memISA (Set 2) - PB dataset
	Set 2, no 1, size 949	Set 2, no 2, size 2234	Set 2, no 3, size 1400	Set 2, no 4, size 2425	Set 2, no 5, size 840	Set 2, no 6, size 664	Set 2, no 7, size 622	Set 2, no 8, size 290	Set 2, no 9, size 545	Set 2, no 10, size 745
Set 1, no 1, size 1341	8.85142	15.0634	6.04027	3.13199	8.92857	6.0241	5.62701	1.37931	2.01835	7.38255
Set 1, no 2, size 1657	12.6449	10.5009	8.57143	5.61255	11.7857	6.4759	14.9518	2.75862	3.85321	8.05369
Set 1, no 3, size 1889	16.8599	8.31128	12.7857	10.9052	15.4762	10.241	20.0965	11.7241	11.0092	7.91946
Set 1, no 4, size 1175	0.948367	12.3404	4.68085	0.93617	0.952381	0.903614	0	0	0.183486	5.10067
Set 1, no 5, size 840	0	1.90476	3.45238	0	0	0	0	0	0	0.805369
Set 1, no 6, size 2002	16.2276	7.14286	11.9286	24.3257	17.381	14.4578	23.4727	15.1724	20.367	10.8725
Set 1, no 7, size 743	0	10.6326	4.97981	0.13459	0	0	0	0	0	1.74966
Set 1, no 8, size 1235	2.10748	11.9028	3.56275	1.45749	2.5	0.903614	1.28617	0	0.366972	4.42953
Set 1, no 9, size 869	0	8.74568	3.68239	0.345224	0.119048	0.301205	0	0	0	2.68456
Set 1, no 10, size 848	0	2.00472	4.36321	0.117925	0	0	0	0	0	1.61074
Set 1, no 11, size 984	0	6.80894	5.18293	0.406504	0.119048	0	0	0	0	1.61074
Set 1, no 12, size 316	0	2.53165	1.58228	0	0	0	0	0	0	0
Set 1, no 13, size 1743	8.21918	4.24555	9.92857	71.7154	12.7381	18.9759	17.3633	26.2069	50.4587	5.63758
Set 1, no 14, size 863	0	1.73812	0.926999	0.115875	0	0	0	0	0	0.805369
Set 1, no 15, size 675	0	1.62963	1.33333	0	0	0	0	0	0	0.740741
Set 1, no 16, size 518	0	0.965251	1.73745	0	0	0	0	0	0	0.3861
Set 1, no 17, size 140	7.14286	74.2857	13.5714	2.85714	6.42857	7.14286	0	2.85714	0	10
Set 1, no 18, size 191	37.1728	63.8743	34.555	25.1309	26.7016	33.5079	6.80628	10.9948	6.28272	29.8429
Set 1, no 19, size 153	49.6732	79.085	41.1765	42.4837	35.9477	56.8627	12.4183	23.5294	13.0719	48.366
Set 1, no 20, size 176	20.4545	71.0227	24.4318	6.25	17.0455	12.5	2.27273	8.52273	3.40909	16.4773
Set 1, no 21, size 143	0	0.699301	0.699301	0	0	0	0	0	0	0
Set 1, no 22, size 48	4.16667	77.0833	4.16667	0	4.16667	10.4167	0	4.16667	0	14.5833
Set 1, no 23, size 63	30.1587	55.5556	36.5079	20.6349	17.4603	17.4603	7.93651	12.6984	0	25.3968
CRC (Set 1) vs memISA (Set 2) - complex dataset
	Set 2, no 1, size 114	Set 2, no 2, size 53	Set 2, no 3, size 463	Set 2, no 4, size 641	Set 2, no 5, size 116
Set 1, no 1, size 775	0	3.77358	4.75162	0	0
Set 1, no 2, size 906	25.4386	1.88679	5.39957	5.14821	16.3793
Set 1, no 3, size 710	6.14035	1.88679	3.88769	0	11.2069
Set 1, no 4, size 457	0	0	4.814	0	0.862069
Set 1, no 5, size 546	0	3.77358	1.94384	0	0
Set 1, no 6, size 697	0	1.88679	3.45572	0	0
Set 1, no 7, size 812	7.89474	1.88679	3.67171	0	18.1034
Set 1, no 8, size 341	0	1.88679	4.10557	0	0
Set 1, no 9, size 730	39.4737	9.43396	2.59179	94.5398	31.8966
Set 1, no 10, size 138	0	7.54717	29.7101	0	0
Set 1, no 11, size 853	20.1754	3.77358	6.2635	0	16.3793
Set 1, no 12, size 732	0	1.88679	4.9676	0	3.44828
Set 1, no 13, size 566	0	1.88679	1.07991	0	0
Set 1, no 14, size 453	0	0	2.20751	0	0
Set 1, no 15, size 665	0	5.66038	4.75162	0	0
Set 1, no 16, size 483	0	7.54717	7.34341	0	0
Set 1, no 17, size 145	0	0	4.82759	0	0
Set 1, no 18, size 611	0	5.66038	3.67171	0	0
Set 1, no 19, size 272	0	15.0943	12.8676	0	0
Set 1, no 20, size 409	0	18.8679	9.53545	0	0
Set 1, no 21, size 133	0	5.66038	30.0752	0	0.862069
Set 1, no 22, size 40	0	0	25	25	0
ISA (Set 1) vs memISA (Set 2) - Dobrin dataset
	Set 2, no 1, size 45	Set 2, no 2, size 931	Set 2, no 3, size 772	Set 2, no 4, size 780	Set 2, no 5, size 1228	Set 2, no 6, size 3093	Set 2, no 7, size 1813
Set 1, no 1, size 1267	28.8889	0.107411	3.10881	4.74359	18.8111	16.8903	98.4215
Set 1, no 2, size 753	48.8889	4.11687	2.12483	1.46082	98.4064	2.25764	23.7716
Set 1, no 3, size 746	15.5556	3.21716	4.1555	10.992	3.48525	99.1957	7.64075
Set 1, no 4, size 388	4.44444	0.515464	0	81.9588	2.83505	19.8454	20.3608
Set 1, no 5, size 675	6.66667	0	6.37037	3.55556	4.44444	62.2222	76.1481
Set 1, no 6, size 661	2.22222	93.9486	15.885	0.605144	13.3132	11.9516	0.453858
Set 1, no 7, size 1369	15.5556	0.859291	20.2073	4.10256	1.4658	96.2016	15.5588
Set 1, no 8, size 49	0	0	12.2449	20.4082	16.3265	59.1837	75.5102
ISA (Set 1) vs memISA (Set 2) - MC66 dataset
	Set 2, no 1, size 436	Set 2, no 2, size 194	Set 2, no 3, size 979	Set 2, no 4, size 2546	Set 2, no 5, size 307	Set 2, no 6, size 207
Set 1, no 1, size 67	97.0149	2.98507	5.97015	98.5075	5.97015	2.98507
Set 1, no 2, size 715	8.94495	1.03093	10.3497	99.021	0.651466	0
Set 1, no 3, size 366	20.2186	4.63918	2.18579	98.0874	3.58306	7.72947
Set 1, no 4, size 720	6.88073	2.06186	100	13.1944	0.325733	1.93237
Set 1, no 5, size 148	16.2162	33.7838	12.1622	31.0811	31.0811	47.2973
Set 1, no 6, size 538	24.5413	8.76289	5.39033	96.6543	3.25733	7.24638
Set 1, no 7, size 318	14.7799	1.54639	38.0503	100	0.977199	1.44928
Set 1, no 8, size 593	23.1651	6.18557	19.8988	96.6273	2.60586	4.34783
ISA (Set 1) vs memISA (Set 2) - PB dataset
	Set 2, no 1, size 949	Set 2, no 2, size 2234	Set 2, no 3, size 1400	Set 2, no 4, size 2425	Set 2, no 5, size 840	Set 2, no 6, size 664	Set 2, no 7, size 622	Set 2, no 8, size 290	Set 2, no 9, size 545	Set 2, no 10, size 745
Set 1, no 1, size 94	24.4681	32.9787	38.2979	95.7447	18.0851	54.2553	13.8298	27.6596	26.5957	28.7234
Set 1, no 2, size 713	50.2104	88.359	29.0323	25.2454	31.6971	37.9518	2.09003	56.5517	11.5596	39.2707
Set 1, no 3, size 515	40.5825	78.4466	31.068	33.2039	29.3204	52.8155	6.99029	39.3103	8.73786	49.9029
Set 1, no 4, size 616	6.65584	4.38312	12.5	100	8.92857	12.5	9.41558	18.9655	29.1743	2.43506
Set 1, no 5, size 811	16.2762	95.3144	7.52158	1.60296	16.0296	11.747	2.57235	15.8621	4.22018	16.6443
ISA (Set 1) vs memISA (Set 2) - complex dataset
	Set 2, no 1, size 114	Set 2, no 2, size 53	Set 2, no 3, size 463	Set 2, no 4, size 641	Set 2, no 5, size 116
Set 1, no 1, size 759	1.75439	7.54717	56.5875	0.624025	0
Set 1, no 2, size 390	0.877193	0	92.3077	2.30769	0
Set 1, no 3, size 1141	59.6491	9.43396	5.61555	99.844	44.8276
Set 1, no 4, size 1926	1.75439	62.2642	15.3348	8.11232	2.58621
