# Supplementary material for: A comparison of four clustering methods for brain expression microarray data
Source: BMC Bioinformatics. 2008 Nov 25;9:490. doi: 10.1186/1471-2105-9-490 (PMC2655095; doi:10.1186/1471-2105-9-490)
Supplement: Additional file 5 — Distribution of cluster sizes. Spreadsheet showing number of genes present (cluster size) in each cluster for each method across all datasets. Also shows mean cluster size and standard deviation of cluster sizes. [file 1471-2105-9-490-S5.xls]

## Sheet: Sheet1
Method	k, dobrin	pk, dobrin	CRC, dob	ISA, dob	memISA, dob	k, MC66	pk, MC66	CRC, MC66	ISA, MC66	memISA, MC66	k, PB	pk, PB	CRC, PB	ISA, PB	memISA, PB	k, complex	pk, complex	CRC, complex	ISA, complex	memISA, complex
	927	1349	1091	1247	45	744	700	242	67	436	1740	960	1341	93	938	67	500	775	1992	759
	1158	872	1165	67	923	310	784	971	715	193	1002	1709	1657	704	2205	626	615	906	114	390
	710	1307	1169	741	770	250	695	918	366	976	672	516	1889	508	1382	547	554	710	53	1141
	1585	857	1294	741	775	135	227	697	719	2543	855	880	1175	607	2388	829	479	457	463	1926
	575	804	986	386	1208	678	474	380	148	306	994	745	840	803	831	456	551	546	641
	1584	543	1210	131	3065	854	724	881	537	206	993	1218	2002		657	413	524	697	116
	1048	1305	1531	665	1783	648	768	738	317		1549	851	743		613	181	477	812
	497	1217	1479	653		814	784	512	591		256	1696	1235		284	542	387	341
	91	643	1132	310		405	552	982			370	38	869		539	650	458	730
	702	469	367	1358		446	297	364			896	334	848		736	564	260	138
	374	544	1521	49		334	733	878			1014	1464	984			644	473	853
	236	607	1119			628	400	698			1037	758	316			492	814	732
	1178	1105	1476			105	331	934			991	908	1743			507	407	566
	619	684	919			791	302	877			56	604	863			276	639	453
	1513	306	801			739	298	975			1776	925	675			819	587	665
	1196	1273	565			496	175	386			1523	537	518			427	523	483
	638	797	297			773	699	372			1208	756	140			342	411	145
	1409	882	275			328	486	101			1299	525	191			552	472	611
	667	625	193			208	615	203			43	231	153			714	421	272
	1034	955	158			811	674	117			560	862	176			626	770	409
	750	609	357			843	362	181			1059	945	143			580	792	133
	712	653	366			892	540	44			53	1293	48			857	172	43
	877	990	158			509	685	51			134	1160	63
Mean	873.043	843.304	853.435	577.091	1224.14	553.957	535	543.565	432.5	776.667	873.043	865.87	809.217	543	1057.3	532.318	513	521.682	563.167	1054
SD	415.765	300.42	490.001	444.043	965.261	253.441	198.738	343.672	247.912	912.532	532.109	426.214	618.243	274.473	713.859	199.017	155.041	256.183	737.514	657.235
