# Supplementary material for: A comparison of four clustering methods for brain expression microarray data
Source: BMC Bioinformatics. 2008 Nov 25;9:490. doi: 10.1186/1471-2105-9-490 (PMC2655095; doi:10.1186/1471-2105-9-490)
Supplement: Additional file 6 — Clusters enriched for schizophrenia-related genes. Spreadsheet showing the three clusters described in the paper. The 3093-gene cluster was made from the Dobrin dataset by memISA, and the 2546-gene and 436-gene clusters were made from the MC66 dataset by memISA. [file 1471-2105-9-490-S6.xls]

## Sheet: Sheet1
Ensembl ID	Gene symbol	Entrez Gene ID
Dobrin cluster, size 3093
ENSG00000186063	C1orf80
ENSG00000132436	FIGNL1	63979
ENSG00000114200	BCHE	590
OTTHUMG00000023158		5764
ENSG00000104375	STK3
ENSG00000172575	RASGRP1	10125
ENSG00000135040	MAK10
ENSG00000019991	HGF	3082
ENSG00000167700	MFSD3	113655
ENSG00000104327	CALB1	793
ENSG00000165061	ZMAT4
ENSG00000033170	FUT8	2530
OTTHUMG00000023261		95681
ENSG00000137507	LRRC32	2615
ENSG00000187193	MT1X	4501
ENSG00000021355	SERPINB1	1992
ENSG00000112851	ERBB2IP
ENSG00000182118	FAM89A	375061
ENSG00000121957	GPSM2	29899
OTTHUMG00000023276		4289
ENSG00000164951	PPM2C	54704
ENSG00000183960	KCNH8	131096
ENSG00000205616
ENSG00000198963	RORB	6096
ENSG00000146433	TMEM181	57583
ENSG00000172262	ZNF131	7690
ENSG00000119004	CYP20A1	57404
ENSG00000177990	DPY19L2	283417
ENSG00000128513	POT1
ENSG00000067842	ATP2B3
ENSG00000068976	PYGM	5837
OTTHUMG00000017303		2259
ENSG00000163053	SLC16A14	151473
ENSG00000132952	USPL1	10208
ENSG00000128708	HAT1	8520
ENSG00000165389	C14orf147	171546
ENSG00000179399	GPC5	2262
ENSG00000107854	TNKS2	80351
ENSG00000040341	STAU2	27067
ENSG00000157404	KIT	653882
OTTHUMG00000036182
ENSG00000138663	COPS4	51138
OTTHUMG00000015529
ENSG00000086598	TMED2	10959
ENSG00000141338	ABCA8
ENSG00000114021	NIT2	56954
ENSG00000067955	CBFB	865
ENSG00000107554	DNMBP	23268
OTTHUMG00000072941		80777
ENSG00000140450	ARRDC4	91947
OTTHUMG00000032844		57403
ENSG00000141668	CBLN2	147381
ENSG00000003989	SLC7A2	6542
ENSG00000066629	EML1
ENSG00000137693	YAP1	10413
OTTHUMG00000068807
ENSG00000138449	SLC40A1	30061
ENSG00000167524
ENSG00000144369	KIAA1946
ENSG00000115641	FHL2
ENSG00000143106	PSMA5	5686
ENSG00000166228	PCBD1	5092
ENSG00000118292
ENSG00000180353	HCLS1	3059
ENSG00000140682	TGFB1I1	7041
ENSG00000165030	NFIL3	4783
ENSG00000186130	ZBTB6	10773
OTTHUMG00000009687		81849
ENSG00000131437	KIF3A
ENSG00000182013		55228
ENSG00000204899		440145
ENSG00000106025	TSPAN12	23554
ENSG00000186226	LCE1E	353135
ENSG00000005243	COPZ2	51226
ENSG00000129534	C14orf106	55320
ENSG00000205269
ENSG00000186675	MAGEE2	139599
ENSG00000116922	C1orf109	54955
ENSG00000142871	CYR61	3491
ENSG00000128594	LRRC4	64101
ENSG00000206508
ENSG00000169914	OTUD3	23252
ENSG00000087842	PIR	8544
ENSG00000163629	PTPN13	5783
ENSG00000069974	RAB27A	5873
ENSG00000162694	EXTL2	2135
ENSG00000168461	RAB31	11031
ENSG00000198753	PLXNB3	5365
ENSG00000168502	KIAA0802
ENSG00000163638	ADAMTS9
ENSG00000201416	SNORA71B
ENSG00000165449	SLC16A9	220963
ENSG00000181220	ZNF746
ENSG00000118473	SGIP1
ENSG00000179823
ENSG00000116133	DHCR24	1718
ENSG00000156219	ART3
ENSG00000126860	EVI2A	2123
ENSG00000086300	SNX10	29887
ENSG00000177082	WDR73	84942
ENSG00000127324	TSPAN8	7103
ENSG00000083750	RRAGB	10325
ENSG00000177971	IMP3	55272
ENSG00000196720
ENSG00000155252	C10orf65	112817
ENSG00000106278	PTPRZ1	5803
ENSG00000151466	SCLT1	132320
ENSG00000118307	CASC1	55259
ENSG00000155307	SAMSN1
ENSG00000103196	CRISPLD2	83716
ENSG00000143819	EPHX1	2052
ENSG00000100916	BRMS1L	84312
ENSG00000198843		51714
ENSG00000104450	SPAG1	6674
ENSG00000023228	NDUFS1	4719
OTTHUMG00000022986
ENSG00000172339	ALG14	199857
OTTHUMG00000035321		80896
ENSG00000160200	CBS	875
ENSG00000125538	IL1B	3553
OTTHUMG00000023013		27010
OTTHUMG00000073252
ENSG00000038002	AGA	175
ENSG00000145451	GLRA3	8001
ENSG00000052723
ENSG00000198044
ENSG00000101888	NXT2
ENSG00000060237	WNK1
ENSG00000005249	PRKAR2B	5577
ENSG00000126773	C14orf135	64430
ENSG00000198682	PAPSS2	9060
ENSG00000145349	CAMK2D
ENSG00000121653	MAPK8IP1	9479
ENSG00000179604	CDC42EP4	23580
ENSG00000125869	C20orf103	24141
ENSG00000151729	SLC25A4	291
ENSG00000163660	CCNL1
ENSG00000167377	ZNF23
ENSG00000172247	C1QTNF4	114900
ENSG00000117600
ENSG00000164934	WDSOF1	25879
ENSG00000198478	SH3BGRL2	83699
OTTHUMG00000023947
ENSG00000096968	JAK2	3717
ENSG00000176769	TCERG1L
ENSG00000188493	C19orf54
ENSG00000162618	ELTD1
ENSG00000123268	ATF1	466
ENSG00000133135	RNF128	79589
ENSG00000100262	ARFGAP3	26286
ENSG00000135318	NT5E
ENSG00000092140	KIAA1333	55632
ENSG00000076248	UNG	7374
OTTHUMG00000014935
ENSG00000131873	CHSY1	651391
ENSG00000161533	ACOX1	51
ENSG00000155366	RHOC	389
ENSG00000175497	DPP10	57628
ENSG00000184113	CLDN5	7122
ENSG00000155011	DKK2	27123
ENSG00000120008	PHIP	55717
ENSG00000204116	CHIC1	53344
ENSG00000160606	TLCD1	116238
ENSG00000114744	COMMD2	51122
ENSG00000147475	ERLIN2	11160
ENSG00000134531	EMP1	2012
ENSG00000168172	HOOK3	84376
ENSG00000177054	ZDHHC13	54503
ENSG00000156802	ATAD2	29028
ENSG00000101144	BMP7	655
ENSG00000127561	SYNGR3
ENSG00000102189	EEA1	8411
ENSG00000140043	ZADH1	145482
ENSG00000185507	IRF7	3665
ENSG00000186432	KPNA4	3840
ENSG00000122435	CCDC76
ENSG00000147416	ATP6V1B2	526
ENSG00000203791
ENSG00000203841
ENSG00000123908	EIF2C2	27161
ENSG00000114450	GNB4	59345
ENSG00000139826	ABHD13	84945
ENSG00000116199	FAM20B	9917
ENSG00000136240	KDELR2
ENSG00000106809	OGN
ENSG00000050030		340533
ENSG00000111859	NEDD9	4739
OTTHUMG00000070749		79986
ENSG00000002586	CD99
ENSG00000113721	PDGFRB	5159
ENSG00000107104	ANKRD15
ENSG00000205470
ENSG00000131095	GFAP
ENSG00000204437
ENSG00000169248	CXCL11	6373
ENSG00000111727	HCFC2	29915
ENSG00000072201	LNX1
ENSG00000069667	RORA	6095
ENSG00000170185	USP38	84640
ENSG00000127990	SGCE	8910
ENSG00000066777	ARFGEF1	10565
ENSG00000164128	NPY1R	4886
ENSG00000136826	KLF4
ENSG00000141646	SMAD4	4089
ENSG00000122299	ZC3H7A	29066
ENSG00000145725	HISPPD1	23262
ENSG00000144959	AADACL1	57552
ENSG00000081760	AACS
ENSG00000072657	TRHDE	29953
ENSG00000132932	ATP8A2
ENSG00000138688	KIAA1109
ENSG00000196352	CD55
ENSG00000148700	ADD3	120
ENSG00000148229	POLE3	54107
ENSG00000080822	CLDND1	56650
ENSG00000058404	CAMK2B	816
ENSG00000143772	ITPKB
ENSG00000164172	MOCS2	4338
ENSG00000101654	RNMT
ENSG00000008277	ADAM22	53616
ENSG00000177853	ZNF518	9849
ENSG00000165704	HPRT1
ENSG00000181676
ENSG00000111142	METAP2
ENSG00000111364	DDX55
ENSG00000162989	KCNJ3	3760
OTTHUMG00000029844		113146
ENSG00000188725		643155
ENSG00000111652	COPS7A	50813
ENSG00000153944	MSI2	124540
ENSG00000120278	PLEKHG1	57480
ENSG00000185518	SV2B	9899
ENSG00000105939	ZC3HAV1	56829
OTTHUMG00000030218		2192
OTTHUMG00000001905		5226
ENSG00000131507	NDFIP1	80762
ENSG00000198729	PPP1R14C	81706
ENSG00000120053	GOT1	2805
ENSG00000100906	NFKBIA	4792
ENSG00000154928
ENSG00000119446	RBM18	92400
ENSG00000174145	KIAA1239
ENSG00000064199	SPA17	53340
ENSG00000150457	LATS2	26524
ENSG00000163132	MSX1	4487
ENSG00000122068	FYTTD1	84248
ENSG00000135363	LMO2	4005
ENSG00000146007	ZMAT2	153527
ENSG00000140299	BNIP2	663
ENSG00000174226		169166
ENSG00000163576	EFHB	151651
ENSG00000181610	MRPS23	51649
OTTHUMG00000029868		677
OTTHUMG00000030490		1439
ENSG00000116266	STXBP3	6814
ENSG00000198964	TMEM23	259230
ENSG00000124789	NUP153	9972
ENSG00000083720	OXCT1	5019
ENSG00000103449	SALL1	6299
ENSG00000131127	ZNF141	7700
ENSG00000115825	PRKD3	23683
ENSG00000159388	BTG2	7832
ENSG00000113578	FGF1	2246
ENSG00000118503	TNFAIP3	7128
ENSG00000136381	IREB2	3658
ENSG00000047346	KIAA1370	56204
ENSG00000151789	ZNF659	79750
ENSG00000143786	CNIH3	149111
ENSG00000144802	NFKBIZ	64332
ENSG00000104213	PDGFRL	5157
ENSG00000185654	C7orf38	221786
ENSG00000107758	PPP3CB
OTTHUMG00000028786		145282
ENSG00000198597	ZNF536	9745
ENSG00000168152	THAP9	79725
OTTHUMG00000030295		10737
ENSG00000154864	FAM38B	63895
ENSG00000134909
ENSG00000133083	DCAMKL1
ENSG00000147509	RGS20	8601
ENSG00000013561	RNF14	9604
ENSG00000173867	MRPL46	26589
ENSG00000196387	ZNF140	7699
ENSG00000114115	RBP1	5947
OTTHUMG00000029497		64067
ENSG00000173726	TOMM20	9804
ENSG00000163762	TM4SF18	116441
ENSG00000133019	CHRM3	730413
ENSG00000057663	ATG5
ENSG00000121879	PIK3CA	5290
ENSG00000162065	TBC1D24	57465
ENSG00000128739	SNORD107
ENSG00000128253	RFPL2	10739
ENSG00000135298	BAI3	577
ENSG00000108395	TRIM37
ENSG00000197501
OTTHUMG00000023661		1956
ENSG00000085365	SCAMP1
ENSG00000043462	LCP2	3937
OTTHUMG00000029646
ENSG00000119185	ITGB1BP1	9270
ENSG00000144362	PHOSPHO2	151230
ENSG00000136267	DGKB	1607
ENSG00000130203	APOE	348
ENSG00000083535	C13orf24
ENSG00000166529	ZSCAN21
ENSG00000125835	SNRPB
OTTHUMG00000014949		7803
ENSG00000136750	GAD2
ENSG00000153922	CHD1	1105
ENSG00000065154	OAT	648399
ENSG00000053770	C14orf108
ENSG00000163513	TGFBR2
ENSG00000169379	ARL13B	200894
ENSG00000114346	ECT2	1894
ENSG00000154162	CDH12	1010
ENSG00000126070	EIF2C3	192669
ENSG00000173681	CXorf23
ENSG00000183579	ZNRF3	84133
ENSG00000163406	SLC15A2	6565
ENSG00000119782	FKBP1B	2281
ENSG00000114541	FRMD4B	23150
ENSG00000196511	TPK1
ENSG00000171208	NETO2	81831
ENSG00000162639	C1orf59
ENSG00000164924	YWHAZ	7534
ENSG00000163642
ENSG00000135678	CPM	1368
ENSG00000156273	BACH1	571
ENSG00000176046		26471
ENSG00000174749	C4orf32	132720
ENSG00000136867	SLC31A2	1318
ENSG00000168538
ENSG00000084070	SMAP1L
ENSG00000152620	C5orf33
ENSG00000143919	C2orf34	79823
ENSG00000164659	KIAA1324L
ENSG00000130948	HSD17B3
ENSG00000186231	KLHL32
ENSG00000100519	PSMC6	5706
ENSG00000173244
ENSG00000180263	FGD6	55785
ENSG00000028116	VRK2	7444
ENSG00000072736	NFATC3	4775
ENSG00000140030	GPR65	8477
ENSG00000173209	AHSA2
ENSG00000096060	FKBP5
ENSG00000106617	PRKAG2	51422
ENSG00000115694	STK25	10494
ENSG00000144407	PTHR2	5746
ENSG00000110148	CCKBR	887
ENSG00000175962
ENSG00000129244	ATP1B2	482
ENSG00000196922	ZNF252
ENSG00000089022	MAPKAPK5	8550
ENSG00000164303	ENPP6	133121
OTTHUMG00000068900
ENSG00000204189
ENSG00000167772	ANGPTL4	51129
ENSG00000033122	LRRC7
ENSG00000115896	PLCL1	5334
ENSG00000070214	SLC44A1
ENSG00000074935	TUBE1
ENSG00000109184	DCUN1D4	23142
ENSG00000173221	GLRX	2745
ENSG00000168916	ZNF608	57507
ENSG00000070367	EXOC5	10640
ENSG00000181192	DHTKD1	55526
ENSG00000101746	NOL4
OTTHUMG00000018367		219736
ENSG00000177246
ENSG00000178295		348654
ENSG00000081154	PCNP
ENSG00000181481	RNF135	84282
ENSG00000140743
ENSG00000091317	CMTM6	54918
ENSG00000154001	PPP2R5E	5529
ENSG00000157693	C9orf91	203197
ENSG00000176711
ENSG00000172458	IL17D	53342
ENSG00000184388	RBM32B	645974
ENSG00000187837	HIST1H1C	3006
ENSG00000118515	SGK	6446
ENSG00000126226	PCID2
ENSG00000171757	LRRC34	151827
ENSG00000133997	MED6	10001
OTTHUMG00000023339		10049
OTTHUMG00000068759
ENSG00000175874	CREG2	200407
ENSG00000177463	NR2C2
ENSG00000197459	HIST1H2BH	8345
ENSG00000118276	B4GALT6
ENSG00000147894	C9orf72	203228
ENSG00000156313	RPGR	6103
ENSG00000120137	PANK3	79646
ENSG00000168209	DDIT4	54541
ENSG00000117289	TXNIP	10628
ENSG00000157782	CABP1	9478
ENSG00000087301	KIAA1344	57544
ENSG00000172336	POP7	10248
ENSG00000176232	ZNF283
OTTHUMG00000071374
ENSG00000064961	HMG20B
ENSG00000067646	ZFY	7544
OTTHUMG00000068243
ENSG00000066651	TRMT11
ENSG00000168329	CX3CR1	1524
ENSG00000146535	GNA12	2768
ENSG00000135299	ANKRD6	22881
ENSG00000154174	TOMM70A	9868
ENSG00000147576	ADHFE1	137872
ENSG00000108239	TBC1D12	23232
ENSG00000119922	IFIT2
ENSG00000163545	NUAK2	81788
ENSG00000205279	CTXN3	613212
ENSG00000116791	CRYZ
ENSG00000105983	LMBR1
ENSG00000162692	VCAM1
ENSG00000196843	ARID5A
ENSG00000109099	PMP22	5376
ENSG00000163558	PRKCI	5584
OTTHUMG00000016759		341640
ENSG00000133561	GIMAP6	474344
ENSG00000123636	BAZ2B
ENSG00000203320
ENSG00000008294	SPAG9
ENSG00000025156	HSF2	3298
ENSG00000106689	LHX2	9355
OTTHUMG00000068753
ENSG00000087095	NLK	51701
ENSG00000112893	MAN2A1	4124
ENSG00000102471	NDFIP2
ENSG00000143013	LMO4	8543
ENSG00000163964	PIGX	54965
OTTHUMG00000071907		7594
OTTHUMG00000023159
OTTHUMG00000071812		22900
OTTHUMG00000029137		4329
ENSG00000088451	TGDS	23483
ENSG00000169727	GPS1
ENSG00000145242	EPHA5	2044
ENSG00000186369
OTTHUMG00000023895		10466
ENSG00000173039	RELA	5970
ENSG00000139572	GPR84	53831
ENSG00000176697	BDNF	627
ENSG00000117592	PRDX6	9588
ENSG00000181038
ENSG00000130643	DRD1IP
ENSG00000167699	C17orf25	51031
ENSG00000151304	SRFBP1	153443
ENSG00000109920	FNBP4	23360
OTTHUMG00000028896
OTTHUMG00000011905		389
ENSG00000164548		29896
ENSG00000207358
ENSG00000166068	SPRED1	161742
OTTHUMG00000015258		5454
ENSG00000075290	WNT8B	7479
ENSG00000168843	FSTL5	56884
ENSG00000158966	CACHD1
ENSG00000109670	FBXW7	55294
ENSG00000109158	GABRA4	2557
ENSG00000177384
ENSG00000148672	GLUD1	2746
ENSG00000170989	EDG1	1901
ENSG00000164182	NDUFA12L	730788
ENSG00000124126		57580
ENSG00000132950	ZMYM5	9205
ENSG00000091409	ITGA6	3655
ENSG00000112379	KIAA1244
ENSG00000144057	ST6GAL2
ENSG00000198301	SDAD1	55153
ENSG00000141522	ARHGDIA	396
ENSG00000103811	CTSH	1512
ENSG00000197930	ERO1L	30001
ENSG00000198718	KIAA0423
ENSG00000156076	WIF1	11197
ENSG00000204147	ASAH2B	653308
ENSG00000103254	C16orf24	65990
ENSG00000188674		389073
ENSG00000132388	UBE2G1	7326
ENSG00000153233	PTPRR
ENSG00000178202	KDELC2
ENSG00000170381	SEMA3E	9723
OTTHUMG00000059742		120892
ENSG00000126950	TMEM35	59353
ENSG00000134046	MBD2	8932
ENSG00000104320	NBN	4683
ENSG00000152932	RAB3C	115827
ENSG00000112773	FAM46A	55603
ENSG00000198498		55319
ENSG00000113248	PCDHB15	56121
OTTHUMG00000017723		9397
ENSG00000169245	CXCL10	3627
ENSG00000135324	C6orf117	112609
ENSG00000110756	HPS5	11234
ENSG00000137055	PLAA	9373
ENSG00000181751	C5orf30	90355
ENSG00000117525	F3
ENSG00000058272	PPP1R12A
ENSG00000182240	BACE2	25825
ENSG00000138587	MNS1	55329
ENSG00000170425	ADORA2B	136
ENSG00000139780		196541
ENSG00000178502	KLHL11	55175
ENSG00000152465	NMT2
ENSG00000158552	ZFAND2B	130617
ENSG00000204851
ENSG00000146250	PRSS35	167681
ENSG00000116783	TNNI3K
ENSG00000153721	CNKSR3
ENSG00000153147	SMARCA5	8467
ENSG00000091140	DLD	1738
ENSG00000138760	SCARB2	950
ENSG00000205562
ENSG00000117479	SLC19A2
ENSG00000129151	BBOX1	8424
OTTHUMG00000068111
ENSG00000106609	C7orf42	55069
ENSG00000141485	SLC13A5	284111
ENSG00000105854	PON2
ENSG00000072315	TRPC5	7224
ENSG00000176731	C8orf59
ENSG00000116406	EDEM3	80267
ENSG00000146409	C6orf192
ENSG00000114423	CBLB	868
ENSG00000131981	LGALS3	3958
OTTHUMG00000023574		3624
ENSG00000142611	PRDM16
ENSG00000035687
ENSG00000146147	C6orf142
OTTHUMG00000015199		51465
ENSG00000143469	SYT14
ENSG00000101850	GPR143	4935
ENSG00000196724	ZNF418	147686
ENSG00000138035	PNPT1	87178
ENSG00000121871	SLITRK3	22865
ENSG00000094916	CBX5	23468
ENSG00000104325	DECR1	1666
ENSG00000189067	LITAF	9516
ENSG00000165730	STOX1	219736
ENSG00000177121
ENSG00000117598		163404
ENSG00000117318	ID3	3399
ENSG00000174721	FGFBP3	143282
ENSG00000106049	HIBADH	11112
ENSG00000092208	SIP1	8487
ENSG00000078687	TNRC6C
ENSG00000104447	TRPS1	7227
ENSG00000106648	GALNTL5	168391
ENSG00000181449	SOX2	6657
ENSG00000159208	C1orf51	148523
ENSG00000117010	ZNF684
ENSG00000151806	GUF1	60558
ENSG00000114120	SLC25A36	55186
ENSG00000128045	RASL11B	65997
ENSG00000205336	GPR56	9289
ENSG00000113643	RARS	5917
ENSG00000104881	PPP1R13L
ENSG00000165476	REEP3
ENSG00000144567	C2orf17	79137
ENSG00000005059	CCDC109B	55013
ENSG00000175395	ZNF25
ENSG00000134532	SOX5
ENSG00000173126		654790
OTTHUMG00000009065		3953
ENSG00000113712	CSNK1A1	1452
ENSG00000171612	SLC25A33	84275
ENSG00000164933	SLC25A32	81034
ENSG00000110218	PANX1	24145
ENSG00000203743
ENSG00000147224	PRPS1
ENSG00000187772	LIN28B	389421
ENSG00000164292	RHOBTB3	22836
ENSG00000179981	TSHZ1	10194
ENSG00000119787	ARL6IP2	64225
ENSG00000197601	MLSTD2	84188
ENSG00000163083	INHBB	3625
ENSG00000124191	C20orf100	84969
ENSG00000115947	ORC4L	5000
ENSG00000165795	NDRG2
ENSG00000100483	C14orf138
ENSG00000204856	C12orf24	29902
ENSG00000146938	NLGN4X	57502
ENSG00000125124	BBS2	583
ENSG00000048544	MRPS10	55173
OTTHUMG00000015180
ENSG00000173418	NAT5	51126
ENSG00000163444	TMEM183A	92703
ENSG00000168958	C2orf33	56947
ENSG00000187068		285382
ENSG00000068078	FGFR3
OTTHUMG00000068173
ENSG00000184258	CDR1	1038
ENSG00000185272	RBM11	54033
OTTHUMG00000068683
ENSG00000100285	NEFH
ENSG00000039560	RAI14	26064
ENSG00000168405	CMAH
ENSG00000117222	RBBP5
ENSG00000101665	SMAD7	4092
OTTHUMG00000022517		645420
ENSG00000163002	NUP35
ENSG00000125675	GRIA3	2892
OTTHUMG00000068163
ENSG00000026508	CD44
ENSG00000096384	HSP90AB1	644816
ENSG00000172115	CYCS	54205
ENSG00000162738	VANGL2	57216
ENSG00000172183	ISG20
ENSG00000151881	C5orf28	64417
ENSG00000103495	MAZ	4150
ENSG00000155085	C6orf199	221264
ENSG00000137726	FXYD6	53826
ENSG00000154856	APCDD1	147495
ENSG00000163412	EIF4E3	317649
ENSG00000159228	CBR1	873
ENSG00000161955	TNFSF12	8741
ENSG00000136539	CD302	9936
ENSG00000138496	PARP9	83666
OTTHUMG00000041317
ENSG00000204860	C9orf122	158228
ENSG00000145107	TM4SF19	116211
ENSG00000131013	PPIL4
ENSG00000085276	EVI1	2122
ENSG00000075945	KIFAP3	22920
ENSG00000203964
ENSG00000125450	NUP85	79902
ENSG00000175352	NRIP3	56675
ENSG00000199094
ENSG00000198805	NP	4860
ENSG00000113161	HMGCR
ENSG00000148572	NRBF2	730820
ENSG00000112186	CAP2
ENSG00000150051	MKX	283078
OTTHUMG00000028636
ENSG00000198959	TGM2
ENSG00000164484	KIAA1913	114801
ENSG00000142065	ZFP14	57677
ENSG00000152954	NRSN1
ENSG00000144306	SCRN3	79634
ENSG00000176971		387758
ENSG00000122545	2007-09-01	989
ENSG00000124588	NQO2	4835
ENSG00000109270	MAP2K1IP1	8649
ENSG00000122733	KIAA1045
ENSG00000170522	ELOVL6	79071
ENSG00000175582	RAB6A	5870
ENSG00000198417	MT1F	4494
OTTHUMG00000037066		56950
ENSG00000005801	ZNF195
ENSG00000058335	RASGRF1	5923
ENSG00000113742	CPEB4
ENSG00000180573	HIST1H2AC	8334
OTTHUMG00000016699
ENSG00000173334	TRIB1	10221
ENSG00000179104	TMTC2	160335
ENSG00000159399	HK2	3099
OTTHUMG00000029371		29091
ENSG00000168116	KIAA1586	57691
ENSG00000120265	PCMT1
ENSG00000135842	FAM129A	116496
ENSG00000177357	C8orf79	286032
ENSG00000174010	KLHL15	80311
ENSG00000104164	PLDN	26258
ENSG00000189171	S100A13	6284
ENSG00000125740	FOSB	2354
ENSG00000197405	C5AR1	728
ENSG00000196482	ESRRG	2104
ENSG00000047597	XK	7504
ENSG00000146373	IBRDC1
ENSG00000054598	FOXC1	2296
ENSG00000188732	C7orf46	340277
ENSG00000153714	C9orf150
ENSG00000064102	C12orf11
ENSG00000049245	VAMP3	9341
ENSG00000104205	SGK3	23678
OTTHUMG00000017868
ENSG00000145794	MEGF10	84466
ENSG00000162961		84661
ENSG00000146648	EGFR	1956
ENSG00000163281	GNPDA2	132789
ENSG00000013364	MVP	9961
ENSG00000071967	CYBRD1
ENSG00000069509	FUNDC1	139341
ENSG00000171109	MFN1	441511
ENSG00000185201	IFITM2
OTTHUMG00000018716		3988
ENSG00000162496	DHRS3	9249
ENSG00000073803	MAP3K13	9175
OTTHUMG00000020516		286333
ENSG00000136098	NEK3
OTTHUMG00000028799		10379
ENSG00000133401	PDZD2
ENSG00000183255	PTTG1IP	754
OTTHUMG00000015848
ENSG00000110852	CLEC2B	9976
ENSG00000174485	DENND4A	10260
ENSG00000179724	TMEM185B
ENSG00000163220	S100A9	6280
ENSG00000175893	ZDHHC21	340481
ENSG00000116353	MECR	51102
ENSG00000141198	TOM1L1	10040
ENSG00000030066	NUP160
ENSG00000105971	CAV2	858
ENSG00000163507	KIAA1524	57650
ENSG00000166896	XRCC6BP1
ENSG00000147124	ZNF41	7592
ENSG00000018236	CNTN1	1272
ENSG00000167642	SPINT2	10653
ENSG00000122335	SERAC1
ENSG00000182957	SPATA13
ENSG00000125247	TMTC4
ENSG00000172216	CEBPB	1051
ENSG00000050405	LIMA1	51474
ENSG00000138459	SLC35A5	55032
ENSG00000149927	DOC2A	8448
ENSG00000086289	EPDR1	54749
ENSG00000135094	SDS	10993
ENSG00000151470	C4orf33	132321
ENSG00000144724	PTPRG
ENSG00000105223	PLD3	23646
ENSG00000198300	ZIM2
ENSG00000021645	NRXN3	9369
ENSG00000157680	DGKI	9162
ENSG00000205213	LGR4	55366
ENSG00000111615	KRR1	11103
OTTHUMG00000071734		6511
ENSG00000134986	C5orf13	9315
ENSG00000168906	MAT2A	4144
ENSG00000181195	PENK	5179
OTTHUMG00000014393
ENSG00000154065	ANKRD29
ENSG00000185275	CD24L4	934
ENSG00000053524	MCF2L2	23101
OTTHUMG00000029069		57381
ENSG00000138095	LRPPRC	10128
ENSG00000078018	MAP2	4133
ENSG00000140848	CPNE2
ENSG00000173674	EIF1AX
ENSG00000163950	SLBP	7884
ENSG00000075188	NUP37	79023
ENSG00000065809	FAM107B
ENSG00000163346	PBXIP1
ENSG00000102109	PCSK1N
ENSG00000118939	UCHL3
ENSG00000136824	SMC2
ENSG00000136044	APPL2	55198
ENSG00000198046	ZNF667
ENSG00000164161	HHIP	64399
OTTHUMG00000023805		6009
ENSG00000119471	HSDL2
ENSG00000062716	TMEM49	81671
ENSG00000164112	TMEM155	132332
ENSG00000117069	ST6GALNAC5
ENSG00000159685	CHCHD6	84303
ENSG00000125851	PCSK2	5126
ENSG00000108960	MMD	23531
ENSG00000137513	NARS2	79731
ENSG00000163661	PTX3	5806
ENSG00000139973	SYT16
ENSG00000065548	ZC3H15
ENSG00000129422	MTUS1	57509
ENSG00000151025	GPR158
ENSG00000188266		123688
ENSG00000172031	ABHD7	253152
ENSG00000205289
ENSG00000173452		256130
OTTHUMG00000022804
ENSG00000186017	ZNF566	84924
ENSG00000106125	AQP1
ENSG00000205133
ENSG00000130748	TMEM160	54958
ENSG00000005436	C2orf3	6936
ENSG00000144848	ATG3	64422
ENSG00000172915	NBEA
ENSG00000151338	MIPOL1
ENSG00000170807	LMOD2
ENSG00000176597	B3GNT5	84002
ENSG00000189221	MAOA	4128
ENSG00000113328	CCNG1
ENSG00000188283	ZNF383	163087
ENSG00000173611	C9orf126	286205
ENSG00000071794	HLTF	6596
ENSG00000182050	MGAT4C	25834
ENSG00000128699	ORMDL1	94101
OTTHUMG00000029669		9321
ENSG00000144597	EAF1	85403
ENSG00000130540	SULT4A1
ENSG00000127920	GNG11	2791
ENSG00000136819	C9orf78
ENSG00000130876	SLC7A10	56301
ENSG00000143498	TAF1A
ENSG00000197170	PSMD12	5718
ENSG00000164089	AGXT2L1	64850
ENSG00000107738	C10orf54	64115
ENSG00000123136	DDX39
ENSG00000176714	CCDC121	79635
ENSG00000158985	CDC42SE2	56990
OTTHUMG00000023170
ENSG00000089818	NECAP1	25977
ENSG00000171291	ZNF439	90594
ENSG00000150787	PTS	5805
ENSG00000184307	ZDHHC23
ENSG00000073417	PDE8A
ENSG00000132640	BTBD3	22903
ENSG00000158615	PPP1R15B	84919
ENSG00000140199	SLC12A6	9990
ENSG00000170270	C14orf142
ENSG00000113594	LIFR	3977
OTTHUMG00000029823		5265
ENSG00000167842	MIS12	79003
ENSG00000127337	YEATS4	8089
ENSG00000159423	ALDH4A1
ENSG00000103876	FAH	2184
ENSG00000072952	MRVI1	10335
ENSG00000115170	ACVR1	90
ENSG00000145715	RASA1	5921
ENSG00000069712	KIAA1107
ENSG00000031003	C5orf5	51306
ENSG00000157542	KCNJ6	3763
ENSG00000101447	FAM83D
ENSG00000147874	FAM29A
ENSG00000109787	KLF3	51274
ENSG00000151135	C12orf23	90488
ENSG00000125848	FLRT3	23767
ENSG00000180715
ENSG00000133048	CHI3L1	1116
ENSG00000135829	DHX9
ENSG00000147601	TERF1
ENSG00000091157	WDR7	23335
ENSG00000118200	CAMSAP1L1
ENSG00000185885	IFITM1
ENSG00000137936	BCAR3	8412
ENSG00000169242	EFNA1	1942
ENSG00000152700	SAR1B	51128
ENSG00000148154	UGCG	7357
ENSG00000138764	CCNG2	901
ENSG00000165899	C12orf64	283310
OTTHUMG00000071916		79973
ENSG00000205810	KLRC3	3823
ENSG00000101336	HCK	3055
ENSG00000110436	SLC1A2	6506
OTTHUMG00000071442		163126
ENSG00000184588	PDE4B	5142
OTTHUMG00000017926
ENSG00000131626	PPFIA1	8500
OTTHUMG00000033610
ENSG00000144476	CXCR7	57007
ENSG00000105974	CAV1	857
ENSG00000072319	ALG13	55849
ENSG00000102218	RP2	6102
ENSG00000166783	KIAA0430
ENSG00000102265	TIMP1
ENSG00000144230	GPR17
ENSG00000118596	SLC16A7	9194
ENSG00000138119	FER1L3
ENSG00000163630	SYNPR	132204
ENSG00000120696	KBTBD7	84078
OTTHUMG00000029774		3831
ENSG00000154265	ABCA5	23461
ENSG00000134201	GSTM5
ENSG00000204138	PHACTR4
ENSG00000120594	PLXDC2
ENSG00000105926	MPP6	51678
OTTHUMG00000073102		2903
ENSG00000128590	DNAJB9	4189
ENSG00000196660	SLC30A10
ENSG00000100234	TIMP3	7078
ENSG00000185565	LSAMP	4045
ENSG00000143674
ENSG00000113384	GOLPH3	64083
ENSG00000136152	COG3	83548
ENSG00000162924	REL	5966
ENSG00000142657	PGD
ENSG00000145247	OCIAD2	132299
ENSG00000180991	USP27X	389856
ENSG00000163932	PRKCD	5580
ENSG00000134758	RNF138	51444
ENSG00000146072	TNFRSF21	27242
OTTHUMG00000029138		23186
ENSG00000166448	TMEM130
ENSG00000189367	KIAA0408	387104
ENSG00000119640	ACYP1
ENSG00000188206
ENSG00000145555	MYO10	4651
ENSG00000169715	MT1E
ENSG00000114686	MRPL3	11222
ENSG00000205604
ENSG00000188042	ARL4C	10123
ENSG00000066056	TIE1
ENSG00000188647	PTAR1	375743
OTTHUMG00000020045		23273
ENSG00000165868	HSPA12A
ENSG00000107249	GLIS3
ENSG00000164904	ALDH7A1	501
ENSG00000022355	GABRA1	2554
ENSG00000209416
ENSG00000117395	EBNA1BP2	10969
ENSG00000183943	PRKX	729116
ENSG00000006740
ENSG00000164465	DCBLD1
ENSG00000100938
ENSG00000168564	CDKN2AIP	55602
ENSG00000114948	ADAM23
ENSG00000051825	MPHOSPH9	10198
OTTHUMG00000022062		64860
ENSG00000078328
ENSG00000097046	CDC7	8317
ENSG00000143416	SELENBP1
ENSG00000149970	CNKSR2
ENSG00000196353	CPNE4	131034
ENSG00000156876	SASS6	163786
ENSG00000055130	CUL1
ENSG00000136206	WBSCR19	729597
ENSG00000163032	VSNL1	7447
ENSG00000143164	IQWD1
ENSG00000112232	KHDRBS2	202559
ENSG00000151514	SALL3
ENSG00000173208	ABCD2	225
ENSG00000165379	LRFN5	145581
ENSG00000111490		23329
ENSG00000196091	MYBPC1	4604
ENSG00000170091		51617
ENSG00000171793	CTPS	1503
ENSG00000102317	RBM3
OTTHUMG00000018350
ENSG00000172638	EFEMP2	30008
ENSG00000177098	SCN4B	6330
ENSG00000169429	IL8	3576
OTTHUMG00000037197
ENSG00000175426	PCSK1	5122
ENSG00000117226	GBP3
ENSG00000173705	SUSD5	26032
ENSG00000158869	FCER1G	2207
ENSG00000171224	C10orf35	219738
ENSG00000115380	EFEMP1	2202
ENSG00000153446		146556
ENSG00000164647	STEAP1	26872
ENSG00000117410	ATP6V0B	533
ENSG00000168938	PPIC	5480
ENSG00000198288
OTTHUMG00000017861		22931
ENSG00000124659	TBCC	6903
ENSG00000135547	HEY2	23493
ENSG00000136636	KCTD3
ENSG00000118518	RNF146	81847
ENSG00000134072	CAMK1	8536
ENSG00000150768	DLAT	1737
OTTHUMG00000068233
ENSG00000177606	JUN	3725
ENSG00000141098	GFOD2	81577
ENSG00000095209	TMEM38B
ENSG00000066557	LRRC40	55631
ENSG00000164542		23366
ENSG00000105879	CBLL1	79872
ENSG00000187461	C6orf114	85411
ENSG00000007908	SELE
ENSG00000164188	RANBP3L	202151
ENSG00000096717	SIRT1	23411
ENSG00000150054	MPP7
OTTHUMG00000071497		163081
ENSG00000003056	M6PR	4074
OTTHUMG00000070834		126272
ENSG00000142197	DOPEY2	9980
ENSG00000011485	PPP5C	5536
ENSG00000206052	DOK6	220164
ENSG00000204052	C6orf154	221424
ENSG00000108561	C1QBP	708
ENSG00000172209	GPR22	2845
ENSG00000130208	APOC1	341
ENSG00000110031	LPXN	9404
ENSG00000187730	GABRD	2563
ENSG00000132481	TRIM47	91107
OTTHUMG00000023355		889
ENSG00000166922	SCG5	6447
OTTHUMG00000035423		54435
ENSG00000152518	ZFP36L2	678
ENSG00000137634	FAM55D
ENSG00000122585	NPY	4852
OTTHUMG00000023681		2861
OTTHUMG00000023804		3082
ENSG00000153822	KCNJ16	3773
ENSG00000157445	CACNA2D3	55799
ENSG00000133321	RARRES3
ENSG00000144285	SCN1A
OTTHUMG00000070496		341
ENSG00000123610	TNFAIP6	7130
OTTHUMG00000021840
ENSG00000138646	HERC5	51191
ENSG00000181904	C5orf24	134553
ENSG00000012983	MAP4K5	11183
ENSG00000200264	RPPH1
ENSG00000106484	MEST	4232
ENSG00000185222	WBP5	51186
ENSG00000065559	MAP2K4	6416
ENSG00000089199	CHGB	1114
ENSG00000164187	LMBRD2	92255
ENSG00000119139	TJP2
ENSG00000148926	ADM	133
ENSG00000154319	C8orf13	83648
ENSG00000147592	LACTB2	51110
ENSG00000168672	FAM84B	157638
OTTHUMG00000020514
OTTHUMG00000013092
ENSG00000113638	TTC33	23548
ENSG00000179542	SLITRK4	139065
OTTHUMG00000071328
OTTHUMG00000019175		2263
ENSG00000169021	UQCRFS1	7386
ENSG00000185115	NDNL2	56160
ENSG00000091879	ANGPT2
ENSG00000162511	LAPTM5	7805
ENSG00000032219	ARID4A	5926
ENSG00000164329	PAPD4	167153
ENSG00000164938	TP53INP1
ENSG00000162852	C1orf71
ENSG00000100526	CDKN3
OTTHUMG00000003706
ENSG00000198087	CD2AP
ENSG00000183700
ENSG00000144908	ALDH1L1
ENSG00000179776	CDH5
ENSG00000159885	ZNF222	7673
ENSG00000197208	SLC22A4	6583
ENSG00000168288	C2orf25
ENSG00000078140	HIP2	3093
ENSG00000151690		54842
ENSG00000080503	SMARCA2
ENSG00000136869	TLR4
OTTHUMG00000011642		2946
ENSG00000110841	PPFIBP1
ENSG00000151665	PIGF	5281
ENSG00000166822	TMEM170	124491
ENSG00000120805	ARL1	400
ENSG00000164830	OXR1
ENSG00000196876	SCN8A
ENSG00000164111	ANXA5	308
ENSG00000183036	PCP4
ENSG00000185742		399947
ENSG00000105409	ATP1A3	478
ENSG00000149212	SESN3	143686
ENSG00000115902	SLC1A4	6509
OTTHUMG00000002928
ENSG00000148925	BTBD10	84280
ENSG00000075089	ACTR6	64431
ENSG00000133131	MORC4	79710
ENSG00000185737	NRG3	10718
ENSG00000090339	ICAM1	3383
ENSG00000197223		647375
ENSG00000130150	MOSPD2	158747
ENSG00000103160	HSDL1	83693
ENSG00000106397	PLOD3	8985
ENSG00000029725	RABEP1
ENSG00000205364	MT1M	4499
ENSG00000145781	COMMD10	51397
ENSG00000138685	FGF2	2247
ENSG00000079337	RAPGEF3	10411
ENSG00000152359	C5orf37
ENSG00000110675	ELMOD1	55531
ENSG00000105697	HAMP	57817
ENSG00000116062	MSH6	2956
ENSG00000155962	CLIC2
ENSG00000127995	CASD1
ENSG00000103241	FOXF1	2294
ENSG00000175175	PPM1E	22843
ENSG00000111790	FGFR1OP2
ENSG00000168404	MLKL	197259
ENSG00000115464	USP34	9736
OTTHUMG00000023202
ENSG00000151726	ACSL1	2180
ENSG00000138604	GLCE	26035
ENSG00000095015	MAP3K1	4214
ENSG00000101439	CST3	1471
ENSG00000121769	FABP3	2170
ENSG00000153933	DGKE	8526
ENSG00000189159	HN1	51155
ENSG00000186010
ENSG00000102271
ENSG00000153956	CACNA2D1
ENSG00000121310	ECHDC2
ENSG00000165474	GJB2	2706
ENSG00000188010	MORN2
ENSG00000105401	CDC37	11140
ENSG00000170852	KBTBD2	25948
ENSG00000153234	NR4A2	4929
ENSG00000156671	SAMD8	142891
OTTHUMG00000071241
ENSG00000016602	CLCA4
ENSG00000006459		80853
ENSG00000139163	ETNK1
ENSG00000054803	CBLN4	140689
ENSG00000023445	BIRC3	330
ENSG00000101843	PSMD10
ENSG00000070759	TESK2
ENSG00000188352	KIAA1797
ENSG00000112096	SOD2	6648
ENSG00000173369	C1QB	713
ENSG00000147119	CHST7	56548
ENSG00000181191	PJA1	64219
ENSG00000136404	TM6SF1
ENSG00000138777	PPA2
ENSG00000159113	IL10RB	3588
ENSG00000165175	MID1IP1	58526
OTTHUMG00000023848		92454
ENSG00000178537	SLC25A20	788
ENSG00000136897	MRPL50	54534
OTTHUMG00000034646		261726
ENSG00000088930	XRN2	22803
OTTHUMG00000014456
ENSG00000134250	NOTCH2	4853
ENSG00000165995	CACNB2	783
ENSG00000196104	SPOCK3	50859
OTTHUMG00000023067		5166
ENSG00000152214	RIT2
ENSG00000145740	SLC30A5	64924
ENSG00000114107	CEP70	80321
ENSG00000117153	KLHL12
ENSG00000138698	RAP1GDS1
ENSG00000203965
ENSG00000185684	EP400NL
ENSG00000121864	ZNF639	51193
ENSG00000180228	PRKRA	8575
ENSG00000022267	FHL1
OTTHUMG00000071054
ENSG00000112234	FBXL4	26235
ENSG00000184203	PPP1R2	5504
ENSG00000026103	FAS	355
ENSG00000196885
ENSG00000078401	EDN1	1906
ENSG00000184867	ARMCX2	9823
ENSG00000136518	ACTL6A	86
ENSG00000198168		258010
ENSG00000138448	ITGAV
ENSG00000113805	CNTN3	5067
OTTHUMG00000073620		10382
ENSG00000130347	RTN4IP1	84816
ENSG00000169018	FEM1B	10116
ENSG00000119965	C10orf88
ENSG00000136643	RPS6KC1
ENSG00000119938	PPP1R3C	5507
ENSG00000158528	PPP1R9A
ENSG00000125144	MT1G	4495
ENSG00000138430	GTPBP9
ENSG00000162599	NFIA
ENSG00000130312	MRPL34	64981
OTTHUMG00000019434		23189
ENSG00000134897	BIVM
ENSG00000109738	GLRB	2743
ENSG00000204103	MAFB	9935
OTTHUMG00000023523		2770
ENSG00000031081		57514
ENSG00000156958	GALK2	2585
ENSG00000130024	PHF10
ENSG00000120992	LYPLA1
ENSG00000164125	C4orf18	51313
ENSG00000128016
ENSG00000116729	GPR177
ENSG00000104368	PLAT
ENSG00000135093	USP30	84749
ENSG00000153132	CLGN	1047
ENSG00000138769	CDKL2	8999
ENSG00000180628	PCGF5	84333
ENSG00000146243	IRAK1BP1	134728
ENSG00000079819	EPB41L2
ENSG00000140575	IQGAP1	8826
ENSG00000159256	MORC3	23515
ENSG00000185420	SMYD3	64754
ENSG00000006327	TNFRSF12A
ENSG00000102753	KPNA3	3839
ENSG00000146278	PNRC1
ENSG00000130779	CLIP1
ENSG00000044524	EPHA3	2042
ENSG00000112208	BAG2	9532
ENSG00000179115	FARSA	2193
ENSG00000164619	BMPER	168667
ENSG00000123901	GPR83	10888
ENSG00000111780		283459
ENSG00000159082	SYNJ1	8867
ENSG00000204789	ZNF204
OTTHUMG00000044618
ENSG00000152990	GPR125
OTTHUMG00000067436
ENSG00000101745	ANKRD12
ENSG00000174891	RSRC1
ENSG00000171885	AQP4	361
ENSG00000151414	NEK7
ENSG00000135932	CAB39	51719
ENSG00000100362	PVALB	5816
ENSG00000119927	GPAM
ENSG00000169291	SHE	126669
ENSG00000129682	FGF13	2258
ENSG00000002933	TMEM176A	55365
ENSG00000118523	CTGF	1490
ENSG00000027697	IFNGR1
ENSG00000078053	AMPH
ENSG00000164761	TNFRSF11B	4982
ENSG00000170677	SOCS6	9306
ENSG00000141469	SLC14A1	6563
ENSG00000135549	PKIB	5570
ENSG00000102221	PHF16	9767
ENSG00000177311	ZBTB38	253461
ENSG00000198677	KIAA0372	9652
ENSG00000148053	NTRK2	4915
ENSG00000100767	PAPLN
ENSG00000134121	CHL1	10752
OTTHUMG00000041115
ENSG00000179421
ENSG00000117707	PROX1	5629
ENSG00000198482	ZNF808
ENSG00000174740	PABPC5	140886
ENSG00000129518	C14orf11
ENSG00000113595	TRIM23	373
ENSG00000107798	LIPA	3988
ENSG00000101198	C20orf58
ENSG00000166797	FAM96A	84191
ENSG00000145332	KLHL8	57563
ENSG00000176658	MYO1D	4642
ENSG00000163597	ALS2CR16
ENSG00000104888	SLC17A7	57030
ENSG00000164096		401152
ENSG00000197329	PELI1	57162
ENSG00000111371	SLC38A1	81539
ENSG00000116221	MRPL37
ENSG00000148482	SLC39A12
OTTHUMG00000017734
ENSG00000116701
OTTHUMG00000028915
ENSG00000160551	TAOK1	57551
ENSG00000004700	RECQL	5965
ENSG00000197147	LRRC8B	23507
ENSG00000172954	LYCAT
ENSG00000149289	ZC3H12C	85463
ENSG00000102362	SYTL4
ENSG00000164815	ORC5L	5001
ENSG00000165959	CLMN	79789
ENSG00000151883	PARP8	79668
ENSG00000175592	FOSL1	8061
ENSG00000117335	CD46
ENSG00000113369	ARRDC3	57561
OTTHUMG00000019806		25853
ENSG00000133103	COG6
ENSG00000152102		130074
ENSG00000160678	S100A1
ENSG00000180332	KCTD4	386618
ENSG00000151572	TMEM16D
ENSG00000152332	UHMK1	127933
ENSG00000141384	TAF4B	6875
ENSG00000111237	VPS29	51699
ENSG00000092148	HECTD1	25831
ENSG00000175445	LPL	4023
ENSG00000111058		79611
OTTHUMG00000023603
ENSG00000143337	TOR1AIP1
ENSG00000145708	CRHBP	1393
ENSG00000165322	ARHGAP12
ENSG00000156374	PCGF6	84108
ENSG00000089169	RPH3A	22895
ENSG00000003509		55471
OTTHUMG00000028942		10914
ENSG00000105855	ITGB8	3696
ENSG00000164751	PXMP3	5828
OTTHUMG00000068183
ENSG00000147065	MSN	4478
ENSG00000182551	ADI1
ENSG00000065609	SNAP91
ENSG00000162444	RBP7
ENSG00000180917		55783
ENSG00000198626	RYR2	6262
ENSG00000134851	TMEM165	55858
OTTHUMG00000023918
ENSG00000198954	KIAA1279	26128
ENSG00000003987	MTMR7	9108
ENSG00000131051	RBM39
ENSG00000056277	SUHW3
ENSG00000111875	ASF1A	25842
ENSG00000008394	MGST1	4257
ENSG00000086730	LAT2
ENSG00000128383	APOBEC3A	200315
ENSG00000188613	NANOS1	340719
ENSG00000165813	C10orf118
ENSG00000163001	CCDC104
OTTHUMG00000071495		93134
ENSG00000145476	CYP4V2
ENSG00000176014	TUBB6	84617
ENSG00000066583	ISOC1	51015
ENSG00000172009	THOP1	7064
ENSG00000162407	PPAP2B	8613
ENSG00000092529	GANC	825
ENSG00000180376	CCDC66
ENSG00000162520	SYNC1	81493
ENSG00000176222	ZNF404	342908
ENSG00000004897	CDC27	730594
ENSG00000166233	ARIH1	25820
ENSG00000110060	PUS3	83480
ENSG00000138380	ALS2CR8	79800
ENSG00000184232	OAF	220323
ENSG00000008311
ENSG00000123570	RAB9B	51209
ENSG00000067057	PFKP
ENSG00000165801
ENSG00000009413	REV3L
ENSG00000153820		80309
ENSG00000147676	MAL2	114569
ENSG00000138600		84888
ENSG00000125814	NAPB	63908
ENSG00000127993
ENSG00000114796	KLHL24
ENSG00000101955	SRPX
ENSG00000122877	EGR2	1959
OTTHUMG00000072849		29117
ENSG00000156162	DPY19L4	286148
ENSG00000180979	LRRC57	255252
OTTHUMG00000071903		342908
ENSG00000173988
ENSG00000167005	NUDT21
ENSG00000179021	C3orf38	285237
ENSG00000105968	H2AFV	94239
ENSG00000125347	IRF1	3659
OTTHUMG00000071534		4784
ENSG00000010818	HIVEP2	3097
ENSG00000188177	ZC3H6
OTTHUMG00000015168		57150
ENSG00000143036
ENSG00000119878	CRIPT	9419
ENSG00000106565	TMEM176B
ENSG00000174695	TMEM167	153339
ENSG00000066044	ELAVL1	1994
ENSG00000185774	KCNIP4	80333
ENSG00000171509	RXFP1
ENSG00000134548	C12orf39	80763
ENSG00000177217
ENSG00000117569	PTBP2	58155
ENSG00000156049	GNA14	9630
ENSG00000087303	NID2
ENSG00000109113	RAB34
ENSG00000121931	C1orf103
OTTHUMG00000022031
ENSG00000139220	PPFIA2	8499
OTTHUMG00000068209
ENSG00000050748	MAPK9	5601
ENSG00000106367	AP1S1	1174
ENSG00000124942	AHNAK
ENSG00000164961	KIAA0196	9897
OTTHUMG00000068881
ENSG00000184368	MAP7D2
ENSG00000165410	CFL2	1073
ENSG00000197747	S100A10	6281
ENSG00000172260	NEGR1
ENSG00000165478	HEPACAM
ENSG00000188643	S100A16	140576
ENSG00000197496	SLC2A10	81031
ENSG00000175928	LRRN1	57633
ENSG00000150627	WDR17
ENSG00000137770	CTDSPL2	51496
ENSG00000152683	SLC30A6	55676
ENSG00000179774	ATOH7	220202
ENSG00000015479	MATR3
OTTHUMG00000031843
ENSG00000056736	IL17RB	55540
ENSG00000135249	RINT1	60561
ENSG00000143158	BRP44	25874
OTTHUMG00000073417		4495
ENSG00000187091	PLCD1
ENSG00000109771	LRP2BP
ENSG00000115252	PDE1A
ENSG00000164902	RNUXA	51808
ENSG00000067177	PHKA1	646780
ENSG00000108342	CSF3	1440
OTTHUMG00000023123		3092
ENSG00000164061	BSN	8927
ENSG00000084731	KIF3C	3797
ENSG00000180881	CAPS2	84698
ENSG00000170941		57604
ENSG00000112312	GMNN
ENSG00000177692	C21orf55	54943
ENSG00000072518	MARK2
ENSG00000175895	PLEKHF2	79666
ENSG00000166925	TSC22D4	81628
OTTHUMG00000070760		84924
ENSG00000154822	PLCL2	23228
ENSG00000136603	SKIL	6498
ENSG00000077942	FBLN1	2192
ENSG00000099246	RAB18
ENSG00000156414	TDRD9	122402
ENSG00000091137	SLC26A4	5172
ENSG00000078403	MLLT10
ENSG00000115904	SOS1	6654
ENSG00000166265	CYYR1	116159
ENSG00000152240	CCDC5	115106
ENSG00000117154	IGSF21
ENSG00000125629	INSIG2
ENSG00000121742	GJB6	10804
ENSG00000170584	NUDCD2	134492
ENSG00000181004	BBS12	166379
ENSG00000159167	STC1	6781
ENSG00000139726	DENR	8562
OTTHUMG00000003797		2170
ENSG00000145246	ATP10D	57205
ENSG00000168309	FAM107A	11170
OTTHUMG00000013754		388677
ENSG00000102445	C13orf18
ENSG00000078902	TOLLIP
ENSG00000176105	YES1	7525
ENSG00000130311	C19orf58	79016
ENSG00000140403	DNAJA4	55466
ENSG00000000003	TSPAN6	7105
ENSG00000077080	ACTL6B	51412
ENSG00000012963	C14orf130	55148
ENSG00000204370	SDHD	651820
ENSG00000124145	SDC4	6385
ENSG00000116095	PLEKHA3	65977
ENSG00000144935	TRPC1	7220
ENSG00000123975	CKS2	1164
ENSG00000043355	ZIC2	7546
ENSG00000108510	THRAP1	9969
ENSG00000179271	GADD45GIP1	90480
ENSG00000100033	PRODH
OTTHUMG00000021850
ENSG00000176840	C19orf30
ENSG00000092020	PPP2R3C	55012
ENSG00000155542	C5orf35	133383
ENSG00000107295	SH3GL2	6456
ENSG00000059378	PARP12	64761
ENSG00000184674	GSTT1
ENSG00000173372	C1QA
ENSG00000167554	ZNF610
ENSG00000144837	PLA1A	51365
ENSG00000112972	HMGCS1	3157
OTTHUMG00000078489
ENSG00000163170	BOLA3	388962
ENSG00000165195	PIGA	5277
ENSG00000147872	ADFP
ENSG00000173391	OLR1	4973
ENSG00000168710	AHCYL1
ENSG00000097021	ACOT7	11332
ENSG00000183527	DSCR2	8624
ENSG00000010256	UQCRC1	7384
ENSG00000101187	SLCO4A1
ENSG00000128626	MRPS12	6183
ENSG00000091844	RGS17	26575
ENSG00000165533	TTC8
ENSG00000130958	SLC35D2
ENSG00000078237	C12orf5	57103
ENSG00000069966	GNB5
ENSG00000113163	COL4A3BP	10087
ENSG00000121578	B4GALT4	8702
ENSG00000068615	REEP1	65055
ENSG00000169184
ENSG00000152268	SPON1	10418
ENSG00000023330	ALAS1	211
ENSG00000133511	PIK4CA	5297
ENSG00000196368	NUDT11	55190
ENSG00000167232	ZNF91	7644
ENSG00000197025	ZNF542
OTTHUMG00000128675
ENSG00000196576	PLXNB2
ENSG00000138071	ACTR2	649125
ENSG00000143514	TP53BP2	7159
ENSG00000138376	BARD1	580
ENSG00000139737	SLAIN1	122060
ENSG00000158411	MITD1	129531
ENSG00000140937	CDH11	1009
ENSG00000151790	TDO2	6999
ENSG00000164031	DNAJB14	79982
ENSG00000171735	CAMTA1
ENSG00000170515	PA2G4	5036
ENSG00000155189	AGPAT5	55326
ENSG00000125148	MT2A	4502
ENSG00000189237		344148
ENSG00000101596	SMCHD1	23347
ENSG00000138772	ANXA3
ENSG00000185022	MAFF	23764
ENSG00000064225	ST3GAL6	10402
ENSG00000162840	MT1P2	645745
ENSG00000179796	LRRC3B	116135
OTTHUMG00000071585		5300
ENSG00000174977
ENSG00000134533	RERG	85004
ENSG00000177807	KCNJ10	3766
ENSG00000165966	PDZRN4
ENSG00000157005	SST	6750
OTTHUMG00000068644
OTTHUMG00000030978		9145
ENSG00000161203	AP2M1	1173
OTTHUMG00000019217
ENSG00000127824	TUBA4A
ENSG00000144228		648489
ENSG00000136451	VEZF1	7716
ENSG00000072682	P4HA2	8974
ENSG00000145782	ATG12
ENSG00000133639	BTG1	694
ENSG00000131462	TUBG1	7283
OTTHUMG00000018742		143279
ENSG00000152128	TMEM163	81615
ENSG00000107518	ATRNL1
ENSG00000166592	RRAD	6236
ENSG00000139505	MTMR6
ENSG00000128266	GNAZ	2781
ENSG00000121897	LIAS
ENSG00000064989	CALCRL	10203
ENSG00000185984
ENSG00000179915		9378
ENSG00000143507	DUSP10	11221
ENSG00000185261	C5orf36	285600
OTTHUMG00000023264		8976
ENSG00000111404		79785
OTTHUMG00000016578		221178
ENSG00000144655	AXUD1
ENSG00000136205	TNS3
ENSG00000125968	ID1	3397
ENSG00000146469	VIP	7432
ENSG00000129355	CDKN2D	1032
ENSG00000106688	SLC1A1
ENSG00000163453	IGFBP7	3490
ENSG00000163378	C3orf64	285203
OTTHUMG00000071915		126068
ENSG00000137992	DBT
ENSG00000154930	ACSS1
ENSG00000174576	NPAS4	266743
ENSG00000180440		400120
ENSG00000119523	ALG2	85365
ENSG00000151948	GLT1D1	144423
ENSG00000162636	FAM102B	284611
ENSG00000134318	ROCK2	9475
ENSG00000163399	ATP1A1
ENSG00000196950	SLC39A10	57181
ENSG00000100567	PSMA3	5684
ENSG00000101333	PLCB4
ENSG00000207311	SNORA61
ENSG00000164056	SPRY1	10252
ENSG00000101438	SLC32A1	140679
ENSG00000197375	SLC22A5	6584
ENSG00000167601	AXL	558
ENSG00000115956	PLEK	5341
ENSG00000166501	PRKCB1	5579
ENSG00000114166	PCAF	8850
ENSG00000172987	HPSE2
ENSG00000072756	TRNT1	51095
ENSG00000165630	PRPF18
ENSG00000197019	SERTAD1	29950
ENSG00000026025	VIM
ENSG00000150961	SEC24D	9871
ENSG00000110172	CHORDC1	26973
ENSG00000015153	YAF2	10138
ENSG00000073712	PLEKHC1
ENSG00000131771	PPP1R1B	84152
ENSG00000107105	ELAVL2	1993
ENSG00000080493	SLC4A4	8671
OTTHUMG00000023250
ENSG00000079215	SLC1A3	6507
ENSG00000166342	NETO1	81832
ENSG00000138802	SEC24B
ENSG00000197557
ENSG00000136297	MMD2
ENSG00000180488	FAM73A	374986
ENSG00000197324	LRP10	26020
ENSG00000174842	GLMN
ENSG00000198205	ZXDA	7789
ENSG00000129515	SNX6	58533
OTTHUMG00000016870
ENSG00000135341	MAP3K7
ENSG00000152193	C13orf7
ENSG00000131023	LATS1	9113
ENSG00000107165	TYRP1
OTTHUMG00000029125		91833
ENSG00000197430	TMEM10	93377
ENSG00000139324	TMTC3	160418
ENSG00000197372	ZNF675
OTTHUMG00000022822		26047
ENSG00000134265	NAPG	8774
ENSG00000185432	METTL7A	25840
ENSG00000071991	CDH19	28513
ENSG00000070269	C14orf101
ENSG00000122862	SRGN	5552
ENSG00000198719	DLL1	28514
ENSG00000159904	ZNF225	7768
ENSG00000185009	AP3M1	26985
OTTHUMG00000018794		23232
ENSG00000133101
ENSG00000167281
ENSG00000138434	SSFA2	6744
ENSG00000132141	CCT6B	10693
ENSG00000099341	PSMD8	5714
ENSG00000186479	RGS7BP	401190
ENSG00000109016	DHRS7B
ENSG00000197249	SERPINA1	5265
ENSG00000180730	TMEM46	387914
ENSG00000092969	TGFB2	7042
ENSG00000189190	ZNF600	162966
ENSG00000138311	ZNF365	22891
ENSG00000004766	CCDC132	55610
ENSG00000070669	ASNS	440
ENSG00000143333	RGS16	6004
ENSG00000166394	CYB5R2	51700
ENSG00000147852	VLDLR
ENSG00000171723	GPHN	10243
ENSG00000180914	OXTR	5021
ENSG00000004799	PDK4	5166
ENSG00000196151	WDSUB1	151525
ENSG00000116793	PHTF1
ENSG00000158290	CUL4B
OTTHUMG00000028959		10001
ENSG00000122417	ODF2L
ENSG00000164758	THRAP6	90390
ENSG00000145723	ZH2C2	54826
ENSG00000169507		151258
ENSG00000090104	RGS1
ENSG00000081479	LRP2	4036
ENSG00000103415	HMOX2	3163
ENSG00000198673	FAM19A2	338811
ENSG00000197563	PIGN	23556
OTTHUMG00000016001		113402
ENSG00000134775	FHOD3	80206
ENSG00000078043	PIAS2	9063
ENSG00000112964	GHR
ENSG00000182541	LIMK2	3985
ENSG00000144278	GALNT13	114805
OTTHUMG00000071430		84527
ENSG00000169599	NFU1	27247
ENSG00000136783	NIPSNAP3A
ENSG00000151491	EPS8	2059
ENSG00000065057	NTHL1	4913
ENSG00000196418	ZNF124
OTTHUMG00000073497		5579
ENSG00000152495	CAMK4	814
OTTHUMG00000030469
ENSG00000105829	BET1	10282
ENSG00000133028	SCO1	6341
ENSG00000139631	CSAD
ENSG00000115540	PREI3	25843
ENSG00000119888	TACSTD1	4072
ENSG00000077152	UBE2T	29089
ENSG00000138079	SLC3A1	6519
ENSG00000123106	CCDC91
ENSG00000151657	KIN	22944
ENSG00000131779	PEX11B	8799
ENSG00000138135	CH25H	9023
ENSG00000135069	PSAT1	29968
ENSG00000182836	PLCXD3	345557
ENSG00000064655	EYA2
ENSG00000144040	SFXN5	94097
ENSG00000161057	PSMC2	5701
ENSG00000128482	ZNF179	7732
ENSG00000138166	DUSP5	1847
ENSG00000168385	2002-09-01	4735
ENSG00000197535	MYO5A
ENSG00000137959	IFI44L	10964
ENSG00000176018	LYSMD3	116068
OTTHUMG00000029567		646561
ENSG00000121579	NAT13
ENSG00000143384	MCL1	4170
ENSG00000134376	CRB1
ENSG00000162627	SNX7	51375
ENSG00000146414	SHPRH
ENSG00000144120	TMEM177	80775
ENSG00000175197	DDIT3	1649
ENSG00000132669	RIN2	54453
ENSG00000196268	ZNF493
ENSG00000168917	TMEM22	80723
ENSG00000056097	ZFR	730732
ENSG00000165300	SLITRK5	26050
ENSG00000115828	QPCT	25797
ENSG00000178723
ENSG00000159189	C1QC	714
ENSG00000143847	PPFIA4
ENSG00000115364	MRPL19	9801
ENSG00000197142	ACSL5	51703
ENSG00000169085	C8orf46	254778
ENSG00000089289	IGBP1	645545
ENSG00000119698	KIAA1622	57718
ENSG00000147588	PMP2	5375
OTTHUMG00000023736		23554
ENSG00000163536	SERPINI1	5274
ENSG00000108691	CCL2	6347
ENSG00000117519	CNN3	1266
ENSG00000092531	SNAP23	8773
ENSG00000108381	ASPA	443
ENSG00000166689	PLEKHA7
ENSG00000184613	NELL2	4753
ENSG00000079841	RIMS1
ENSG00000153208	MERTK	10461
ENSG00000184005	ST6GALNAC3	256435
OTTHUMG00000014142		387070
ENSG00000124762
ENSG00000111674	ENO2	2026
ENSG00000135821	GLUL	2752
ENSG00000131941	RHPN2	654253
ENSG00000141458	NPC1	4864
ENSG00000115009	CCL20	6364
OTTHUMG00000041112		7678
ENSG00000135744	AGT	183
ENSG00000130775	C1orf38
ENSG00000114573	ATP6V1A	523
OTTHUMG00000068184
ENSG00000167614	TTYH1	57348
ENSG00000135776	ABCB10	23456
ENSG00000154217	PITPNC1	26207
ENSG00000181368
ENSG00000125845	BMP2	650
ENSG00000155659	VSIG4	11326
ENSG00000162909	CAPN2
ENSG00000154589	LY96	23643
OTTHUMG00000028882		79789
OTTHUMG00000028812		10484
ENSG00000151292	CSNK1G3	1456
ENSG00000123496	IL13RA2	3598
ENSG00000164306	CCDC111	201973
ENSG00000207067	SNORA72
ENSG00000087077
ENSG00000147669	POLR2K	5440
ENSG00000116962	NID1
ENSG00000113100	CDH9	1007
ENSG00000106366	SERPINE1	5054
ENSG00000167447	C17orf71
ENSG00000142494		55244
ENSG00000106993	CDC37L1
ENSG00000023572	GLRX2	51022
ENSG00000011260	UTP18	51096
ENSG00000122482	ZNF644	84146
ENSG00000163605	PPP4R2	151987
ENSG00000010278	CD9
ENSG00000183780	SLC35F3	148641
ENSG00000186767		139886
ENSG00000138115	CYP2C8
ENSG00000108055	SMC3
ENSG00000162992	NEUROD1	4760
ENSG00000138207	RBP4
ENSG00000164849	GPR146	115330
ENSG00000196810		92070
ENSG00000133794	ARNTL
ENSG00000196218	RYR1	6261
OTTHUMG00000072840		80205
ENSG00000147655	RSPO2
ENSG00000205208		201725
ENSG00000131931	THAP1	55145
ENSG00000171004	HS6ST2	90161
ENSG00000164930	FZD6	8323
ENSG00000198824	C13orf8	283489
ENSG00000111581	NUP107
ENSG00000147050	UTX
OTTHUMG00000068821
ENSG00000186297	GABRA5
ENSG00000109586	GALNT7	51809
OTTHUMG00000035724		23528
ENSG00000157833	FAM59B
ENSG00000068366	ACSL4	2182
ENSG00000095261
ENSG00000134769	DTNA	1837
OTTHUMG00000022963		7980
ENSG00000137198	GMPR	2766
ENSG00000136960	ENPP2	5168
OTTHUMG00000035469
ENSG00000171517	EDG7	23566
ENSG00000101367	MAPRE1	22919
OTTHUMG00000028884
ENSG00000164608		63920
ENSG00000175556	LONRF3	79836
ENSG00000101898	MCTS1
ENSG00000005893	LAMP2	3920
OTTHUMG00000023381		54664
ENSG00000182093	WRB
OTTHUMG00000039649		730413
ENSG00000092621	PHGDH
ENSG00000095739	BAMBI	25805
ENSG00000118971	CCND2	894
ENSG00000100979
ENSG00000171606	ZNF274	10782
ENSG00000166648
ENSG00000125398	SOX9	6662
ENSG00000110429	FBXO3
ENSG00000177511	ST8SIA3	51046
ENSG00000146070	PLA2G7	7941
ENSG00000156976	EIF4A2
ENSG00000128342	LIF	3976
ENSG00000177189	RPS6KA3
ENSG00000155330		388272
ENSG00000166033	HTRA1	5654
ENSG00000091482	SMPX	23676
ENSG00000135426	KIAA0748
ENSG00000161813	LARP4
ENSG00000145088	EAF2	55840
ENSG00000137269	LRRC1
ENSG00000166352	C11orf74	119710
ENSG00000196975	ANXA4	307
ENSG00000099256	PRTFDC1
ENSG00000204157		388610
ENSG00000171951	SCG2	7857
OTTHUMG00000021657
ENSG00000172071	EIF2AK3	9451
ENSG00000111911	HINT3	135114
ENSG00000104267	CA2	760
ENSG00000087206	UIMC1
ENSG00000097033	SH3GLB1
ENSG00000125804
ENSG00000151327	C14orf24	283635
ENSG00000136160	EDNRB	1910
OTTHUMG00000023517		10015
ENSG00000173852	DPY19L1	23333
ENSG00000136143	SUCLA2
ENSG00000139155	SLCO1C1	53919
ENSG00000183864	TOB2	10766
ENSG00000164406	LEAP2
ENSG00000005075
ENSG00000132530		54739
ENSG00000136104	RNASEH2B
ENSG00000111666	CHPT1	56994
ENSG00000139211	AMIGO2	347902
ENSG00000156140	ADAMTS3	9508
ENSG00000108622	ICAM2	3384
ENSG00000197977	ELOVL2	54898
ENSG00000120526	NUDCD1	84955
ENSG00000178235	SLITRK1	114798
ENSG00000075340	ADD2
ENSG00000100485	SOS2	6655
ENSG00000180233	ZNRF2
ENSG00000096696	DSP	1832
ENSG00000127472	PLA2G5	5322
ENSG00000153250	RBMS1	5937
ENSG00000156384	C10orf78	730792
ENSG00000117151	CTBS
ENSG00000146592	CREB5	9586
ENSG00000158122	C9orf21
ENSG00000149269	PAK1	5058
ENSG00000184886	PIGW	284098
ENSG00000118402	ELOVL4	6785
ENSG00000162666	KIAA0040
OTTHUMG00000023081		3751
ENSG00000138069	RAB1A
OTTHUMG00000013364		23421
ENSG00000145990	GFOD1
ENSG00000109171	SLAIN2	57606
ENSG00000196741	CXorf24
OTTHUMG00000019125
OTTHUMG00000023316		55973
ENSG00000172175	MALT1	10892
ENSG00000077585	GPR137B
ENSG00000162702	ZNF281
ENSG00000146476	C6orf211
ENSG00000139974	SLC38A6	145389
ENSG00000153814	JAZF1	221895
OTTHUMG00000035257		26092
ENSG00000159720	ATP6V0D1	9114
ENSG00000168216	LMBRD1
ENSG00000169902	TPST1	8460
ENSG00000139112	GABARAPL1	23710
ENSG00000127252	HRASLS	57110
ENSG00000136040	PLXNC1	10154
ENSG00000165732	DDX21	9188
OTTHUMG00000019842
ENSG00000179295	PTPN11	647552
ENSG00000111218	PRMT8
ENSG00000157554	ERG	2078
ENSG00000134594	RAB33A	9363
ENSG00000166770
ENSG00000165806	CASP7	840
ENSG00000189042	ZNF567	163081
ENSG00000141424	SLC39A6	25800
ENSG00000171617	ENC1	8507
ENSG00000134569	LRP4	4038
ENSG00000147454	SLC25A37
ENSG00000141720	PIP5K2B
ENSG00000173110	HSPA6	3310
ENSG00000156265	C21orf7
ENSG00000153130	SCOC
ENSG00000198839	ZNF277P
ENSG00000160062	ZBTB8
ENSG00000116478	HDAC1
ENSG00000168765	GSTM4
OTTHUMG00000068861
OTTHUMG00000014781		59084
ENSG00000134038
ENSG00000106591	MRPL32	64983
ENSG00000011405	PIK3C2A	5286
ENSG00000113593	PPWD1	23398
ENSG00000134871	COL4A2
ENSG00000151490	PTPRO	5800
ENSG00000185379	RAD51L3
ENSG00000116750	UCHL5
ENSG00000126785	RHOJ	57381
ENSG00000135905	DOCK10
ENSG00000082781	ITGB5	3693
ENSG00000135900	MRPL44	65080
ENSG00000144559	C3orf31	132001
ENSG00000147027	TMEM47	83604
ENSG00000166979	C21orf63
ENSG00000137825	ITPKA	3706
ENSG00000116711	PLA2G4A	5321
ENSG00000158234	FAIM	55179
ENSG00000112685	EXOC2	55770
OTTHUMG00000030833		7533
ENSG00000149196	C11orf73
OTTHUMG00000037976
ENSG00000197065
ENSG00000163072	NOSTRIN	115677
ENSG00000105483	CARD8	22900
ENSG00000124814		442213
ENSG00000127870	RNF6	6049
ENSG00000158195	WASF2	10163
ENSG00000114279	FGF12	2257
ENSG00000205358	MT1H	645745
ENSG00000123689	G0S2	50486
ENSG00000076641	PAG1	55824
ENSG00000165244	ZNF367	195828
OTTHUMG00000015236		10690
ENSG00000102144	PGK1	5230
ENSG00000076554	TPD52	7163
ENSG00000121691	CAT	847
ENSG00000095380	NANS
ENSG00000175105	ZNF654	55279
OTTHUMG00000029763		122809
OTTHUMG00000068656
ENSG00000185414	MRPL30	51263
ENSG00000152689	RASGRP3	25780
ENSG00000060138	CSDA
ENSG00000101871	MID1	4281
ENSG00000135164	DMTF1	9988
ENSG00000136379		58489
ENSG00000163938	GNL3	26354
OTTHUMG00000021839		7503
ENSG00000181649	PHLDA2	7262
ENSG00000146701	MDH2	4191
ENSG00000075711	DLG1
ENSG00000109819	PPARGC1A	10891
ENSG00000111405		8909
ENSG00000170345	FOS	2353
ENSG00000163430	FSTL1	11167
ENSG00000139921	TXNDC1	81542
ENSG00000163781	TOPBP1	11073
ENSG00000005175
ENSG00000081087	OSTM1	28962
ENSG00000155850	SLC26A2	1836
ENSG00000163191	S100A11	6282
ENSG00000167081	PBX3
ENSG00000143995	MEIS1	4211
ENSG00000112739	PRPF4B
OTTHUMG00000068185
ENSG00000163659	TIPARP	25976
ENSG00000064763	MLSTD1	55711
OTTHUMG00000036641		6284
OTTHUMG00000072990		2013
ENSG00000171310	CHST11	50515
ENSG00000131845	ZNF304	57343
ENSG00000164162	ANAPC10	10393
ENSG00000115762	PLEKHB2	55041
ENSG00000167191	GPRC5B	51704
ENSG00000168032	ENTPD3	956
ENSG00000086205	FOLH1
OTTHUMG00000000563
ENSG00000158560	DYNC1I1	1780
ENSG00000198932	GPRASP1	9737
OTTHUMG00000041445
ENSG00000164117	FBXO8	26269
ENSG00000139233	C12orf31	84298
ENSG00000139433	GLTP	51228
ENSG00000065615	CYB5R4	51167
ENSG00000123609	NMI	9111
ENSG00000116005	PCYOX1	51449
ENSG00000114698	PLSCR4
ENSG00000137710	RDX	5962
ENSG00000066739	C14orf103	55102
ENSG00000144647	C3orf39	84892
ENSG00000034152	MAP2K3	652748
ENSG00000161921	CXCL16	58191
ENSG00000164975	SNAPC3
ENSG00000162600	OMA1	115209
ENSG00000080200
ENSG00000118454	ANKRD13C
ENSG00000184378		84517
ENSG00000151576	QTRTD1	79691
ENSG00000196277	GRM7
ENSG00000143194	MAEL
ENSG00000111817	DSE	29940
ENSG00000120327	PCDHB14	56122
ENSG00000070882	OSBPL3	26031
ENSG00000168994	C6orf145	221749
ENSG00000019505	SYT13	57586
ENSG00000121690	DEPDC7	91614
ENSG00000188313	PLSCR1	5359
ENSG00000126733	DACH2	117154
ENSG00000115963	RND3	390
ENSG00000205854
ENSG00000181788	SIAH2	732092
ENSG00000080371	RAB21	23011
ENSG00000117155	SSX2IP
ENSG00000164050	PLXNB1
ENSG00000161509	GRIN2C	2905
ENSG00000001561	ENPP4	22875
ENSG00000163249	CCNYL1
ENSG00000168899	VAMP5	10791
ENSG00000138413	IDH1	3417
ENSG00000178764	ZHX2	22882
ENSG00000187498	COL4A1
ENSG00000085415	SEH1L	81929
ENSG00000111341	MGP	4256
ENSG00000115756	HPCAL1	3241
ENSG00000080709	KCNN2	3781
[truncated: 4,079 more rows]
